# Supplementary material for: Trimethyl 1-(2-methyl-1-phenylsulfonyl-1H-indol-3-yl)propane-1,2,3-tricarbox­ylate
Source: Acta Crystallogr Sect E Struct Rep Online. 2009 Jan 8;65(Pt 2):o264. doi: 10.1107/S1600536808043286 (PMC2968398; doi:10.1107/S1600536808043286)
Supplement: Supplementary file 1 [file e-65-0o264-sup1.cif]

##############################################################################
###                                                                        ###
###        Electronic paper (Acta Crystallographica Section E)             ###
###                                                                        ###
##############################################################################
#                                                                            #
# This CIF contains the data in a paper accepted for publication in Acta     #
# Crystallographica Section E. It conforms to the requirements of Notes      #
# for Authors for Section E, and has been peer reviewed under the auspices   #
# of the IUCr Commission on Journals.                                        #
#                                                                            #
# Full details of the Crystallographic Information File format               #
# are given in the paper "The Crystallographic Information File (CIF):       #
# a New Standard Archive File for Crystallography" by S. R. Hall, F. H.      #
# Allen and I. D. Brown [Acta Cryst. (1991), A47, 655-685].                  #
#                                                                            #
# The current version of the core CIF dictionary is obtainable from          #
# ftp://ftp.iucr.org/pub/cif_core.dic. The current version number is 2.4.    #
#                                                                            #
# Software is freely available for graphical display of the structure(s) in  #
# this CIF.  For information consult the CIF home page http://www.iucr.org/  #
# cif/home.html                                                              #
#                                                                            #
# This file may be used for bona fide research purposes within the           #
# scientific community so long as proper attribution is given to the journal # 
# article from which it was obtained.                                        #
#                                                                            #
##############################################################################
                                             
data_I
_audit_creation_method     SHELXL-97
_chemical_name_systematic
;
Trimethyl
1-(2-methyl-1-phenylsulfonyl-1<i>H</i>-indol-3-yl)propane-1,2,3-tricarboxylate
;
_chemical_name_common     ?
_chemical_formula_moiety     'C24 H25 N O8 S'
_chemical_formula_sum     'C24 H25 N O8 S'
_chemical_formula_weight     487.51
_chemical_melting_point     ?
_symmetry_cell_setting     Monoclinic
_symmetry_space_group_name_H-M     P21/c
_symmetry_space_group_name_Hall     '-P 2ybc'
loop_
    _symmetry_equiv_pos_as_xyz
    'x, y, z'
    '-x, y+1/2, -z+1/2'
    '-x, -y, -z'
    'x, -y-1/2, z-1/2'
_cell_length_a     11.0975(3)
_cell_length_b     9.8255(3)
_cell_length_c     22.0027(6)
_cell_angle_alpha     90.00
_cell_angle_beta     98.605(2)
_cell_angle_gamma     90.00
_cell_volume     2372.13(12)
_cell_formula_units_Z     4
_cell_measurement_reflns_used     5592
_cell_measurement_theta_min     2.3
_cell_measurement_theta_max     27.8
_cell_measurement_temperature     293(2)
_exptl_crystal_description     needle
_exptl_crystal_colour     colourless
_exptl_crystal_size_max     0.40
_exptl_crystal_size_mid     0.30
_exptl_crystal_size_min     0.15
_exptl_crystal_density_diffrn     1.365
_exptl_crystal_density_meas     ?
_exptl_crystal_density_method     'not measured'
_exptl_crystal_F_000     1024
_exptl_absorpt_coefficient_mu     0.186
_exptl_absorpt_correction_type     'multi-scan'
_exptl_absorpt_process_details     '(SADABS; Sheldrick, 2001)'
_exptl_absorpt_correction_T_min     0.8353
_exptl_absorpt_correction_T_max     0.9726
_exptl_special_details
;
;
_diffrn_ambient_temperature     293(2)
_diffrn_radiation_type     MoK\a
_diffrn_radiation_wavelength     0.71073
_diffrn_radiation_source     'fine-focus sealed tube'
_diffrn_radiation_monochromator     graphite
_diffrn_measurement_device_type     'Bruker KAPPA APEXII'
_diffrn_measurement_method     '\w and \f scan'
_diffrn_detector_area_resol_mean     ?
_diffrn_reflns_number     25507
_diffrn_reflns_av_R_equivalents     0.0267
_diffrn_reflns_av_sigmaI/netI     0.0223
_diffrn_reflns_theta_min     2.27
_diffrn_reflns_theta_max     27.77
_diffrn_reflns_theta_full     25.00
_diffrn_measured_fraction_theta_max     0.999
_diffrn_measured_fraction_theta_full     1.000
_diffrn_reflns_limit_h_min     -14
_diffrn_reflns_limit_h_max     14
_diffrn_reflns_limit_k_min     -12
_diffrn_reflns_limit_k_max     12
_diffrn_reflns_limit_l_min     -28
_diffrn_reflns_limit_l_max     28
_diffrn_standards_number     0
_diffrn_standards_interval_count     0
_diffrn_standards_interval_time     0
_diffrn_standards_decay_%     0
_refine_special_details
;
Refinement of <i>F</i>^2^ against ALL reflections. The weighted <i>R</i>-factor
<i>wR</i> and goodness of fit <i>S</i> are based on <i>F</i>^2^, conventional
<i>R</i>-factors <i>R</i> are based on <i>F</i>, with <i>F</i> set to zero for
negative <i>F</i>^2^. The threshold expression of <i>F</i>^2^ >
\s(<i>F</i>^2^) is used only for calculating <i>R</i>-factors(gt) <i>etc</i>.
and is not relevant to the choice of reflections for refinement.
<i>R</i>-factors based on <i>F</i>^2^ are statistically about twice as large
as those based on <i>F</i>, and <i>R</i>- factors based on ALL data will be
even larger.
;
_reflns_number_total     5592
_reflns_number_gt     3885
_reflns_threshold_expression     I>2\s(I)
_refine_ls_structure_factor_coef     Fsqd
_refine_ls_matrix_type     full
_refine_ls_R_factor_all     0.0705
_refine_ls_R_factor_gt     0.0458
_refine_ls_wR_factor_gt     0.1169
_refine_ls_wR_factor_ref     0.1351
_refine_ls_goodness_of_fit_ref     1.015
_refine_ls_restrained_S_all     1.015
_refine_ls_number_reflns     5592
_refine_ls_number_parameters     308
_refine_ls_number_restraints     1
_refine_ls_hydrogen_treatment     constr
_refine_ls_weighting_scheme     calc
_refine_ls_weighting_details
         'calc w=1/[\s^2^(Fo^2^)+(0.0566P)^2^+0.8871P] where P=(Fo^2^+2Fc^2^)/3'
_atom_sites_solution_hydrogens     geom
_atom_sites_solution_primary     direct
_atom_sites_solution_secondary     difmap
_refine_ls_shift/su_max     0.000
_refine_ls_shift/su_mean     0.000
_refine_diff_density_max     0.251
_refine_diff_density_min     -0.272
_refine_ls_extinction_method     none
_refine_ls_extinction_coef     ?
loop_
    _atom_type_symbol
    _atom_type_description
    _atom_type_scat_dispersion_real
    _atom_type_scat_dispersion_imag
    _atom_type_scat_source
    'C' 'C' 0.0033 0.0016
                         'International Tables Vol C Tables 4.2.6.8 and 6.1.1.4'
    'H' 'H' 0.0000 0.0000
                         'International Tables Vol C Tables 4.2.6.8 and 6.1.1.4'
    'N' 'N' 0.0061 0.0033
                         'International Tables Vol C Tables 4.2.6.8 and 6.1.1.4'
    'O' 'O' 0.0106 0.0060
                         'International Tables Vol C Tables 4.2.6.8 and 6.1.1.4'
    'S' 'S' 0.1246 0.1234
                         'International Tables Vol C Tables 4.2.6.8 and 6.1.1.4'
_computing_data_collection     'APEX2 (Bruker, 2004)'
_computing_cell_refinement     'SAINT (Bruker, 2004)'
_computing_data_reduction     'SAINT (Bruker, 2004)'
_computing_structure_solution     'SIR92 (Altomare <i>et al.</i>,  1993)'
_computing_structure_refinement     'SHELXL97 (Sheldrick, 2008)'
_computing_molecular_graphics     'ORTEP (Farrugia, 1997)'
_computing_publication_material
                            'SHELXL97 (Sheldrick, 2008) and PLATON (Spek, 2003)'
loop_
    _atom_site_type_symbol
    _atom_site_label
    _atom_site_fract_x
    _atom_site_fract_y
    _atom_site_fract_z
    _atom_site_U_iso_or_equiv
    _atom_site_adp_type
    _atom_site_calc_flag
    _atom_site_refinement_flags
    _atom_site_occupancy
    _atom_site_disorder_assembly
    _atom_site_disorder_group
    C C2 0.20679(17) 0.1921(2) 0.08315(8) 0.0503(4) Uani d . 1 . .
    C C3 0.19449(15) 0.11193(18) 0.13178(8) 0.0433(4) Uani d . 1 . .
    C C4 0.29851(15) 0.13314(17) 0.17830(8) 0.0418(4) Uani d . 1 . .
    C C5 0.37387(16) 0.22937(18) 0.15615(8) 0.0433(4) Uani d . 1 . .
    C C6 0.48157(17) 0.2729(2) 0.19067(9) 0.0539(5) Uani d . 1 . .
    H H6 0.5319 0.3352 0.1750 0.065 Uiso calc R 1 . .
    C C7 0.51138(19) 0.2207(2) 0.24880(10) 0.0604(5) Uani d . 1 . .
    H H7 0.5826 0.2495 0.2731 0.072 Uiso calc R 1 . .
    C C8 0.4380(2) 0.1263(2) 0.27211(9) 0.0600(5) Uani d . 1 . .
    H H8 0.4602 0.0934 0.3118 0.072 Uiso calc R 1 . .
    C C9 0.33297(17) 0.0807(2) 0.23731(8) 0.0508(4) Uani d . 1 . .
    H H9 0.2851 0.0154 0.2529 0.061 Uiso calc R 1 . .
    C C10 0.46121(19) 0.2643(2) 0.00851(9) 0.0540(5) Uani d . 1 . .
    C C11 0.4134(3) 0.2268(3) -0.04999(10) 0.0781(7) Uani d U 1 . .
    H H11 0.3367 0.2565 -0.0680 0.094 Uiso calc R 1 . .
    C C12 0.4830(4) 0.1428(4) -0.08160(13) 0.1017(10) Uani d U 1 . .
    H H12 0.4531 0.1172 -0.1217 0.122 Uiso calc R 1 . .
    C C13 0.5936(3) 0.0974(3) -0.05521(16) 0.0975(9) Uani d . 1 . .
    H H13 0.6381 0.0395 -0.0769 0.117 Uiso calc R 1 . .
    C C14 0.6397(3) 0.1361(3) 0.00258(16) 0.0978(9) Uani d . 1 . .
    H H14 0.7161 0.1052 0.0204 0.117 Uiso calc R 1 . .
    C C15 0.5745(2) 0.2208(3) 0.03505(12) 0.0742(6) Uani d . 1 . .
    H H15 0.6067 0.2483 0.0746 0.089 Uiso calc R 1 . .
    C C16 0.1242(2) 0.2032(3) 0.02344(10) 0.0815(7) Uani d . 1 . .
    H H16A 0.0582 0.1397 0.0228 0.122 Uiso calc R 1 . .
    H H16B 0.1688 0.1831 -0.0096 0.122 Uiso calc R 1 . .
    H H16C 0.0921 0.2940 0.0187 0.122 Uiso calc R 1 . .
    C C17 0.08720(16) 0.02092(19) 0.13676(9) 0.0485(4) Uani d . 1 . .
    H H17 0.0281 0.0318 0.0993 0.058 Uiso calc R 1 . .
    C C18 0.12894(18) -0.1261(2) 0.14060(10) 0.0561(5) Uani d . 1 . .
    C C19 0.1671(3) -0.3195(3) 0.08387(17) 0.1092(11) Uani d . 1 . .
    H H19A 0.1599 -0.3499 0.0420 0.164 Uiso calc R 1 . .
    H H19B 0.1187 -0.3768 0.1060 0.164 Uiso calc R 1 . .
    H H19C 0.2508 -0.3241 0.1026 0.164 Uiso calc R 1 . .
    C C20 0.02316(16) 0.0556(2) 0.19188(9) 0.0493(4) Uani d . 1 . .
    H H20 0.0750 0.0199 0.2284 0.059 Uiso calc R 1 . .
    C C21 -0.09641(18) -0.0204(2) 0.18689(11) 0.0588(5) Uani d . 1 . .
    C C22 -0.2746(2) -0.0409(3) 0.23308(17) 0.1057(11) Uani d . 1 . .
    H H22A -0.3099 -0.0019 0.2663 0.159 Uiso calc R 1 . .
    H H22B -0.2635 -0.1370 0.2397 0.159 Uiso calc R 1 . .
    H H22C -0.3278 -0.0257 0.1951 0.159 Uiso calc R 1 . .
    C C23 0.00794(17) 0.2075(2) 0.20302(9) 0.0510(4) Uani d . 1 . .
    H H23A -0.0237 0.2193 0.2415 0.061 Uiso calc R 1 . .
    H H23B 0.0876 0.2503 0.2076 0.061 Uiso calc R 1 . .
    C C24 -0.0740(2) 0.2789(2) 0.15365(10) 0.0601(5) Uani d . 1 . .
    C C25 -0.1514(3) 0.4926(3) 0.11907(15) 0.1146(12) Uani d . 1 . .
    H H25A -0.1432 0.5867 0.1308 0.172 Uiso calc R 1 . .
    H H25B -0.2346 0.4647 0.1181 0.172 Uiso calc R 1 . .
    H H25C -0.1283 0.4809 0.0791 0.172 Uiso calc R 1 . .
    N N1 0.31622(14) 0.26844(17) 0.09733(7) 0.0501(4) Uani d . 1 . .
    O O1 0.45912(16) 0.45716(15) 0.08815(7) 0.0753(5) Uani d . 1 . .
    O O2 0.27957(16) 0.42841(17) 0.00952(7) 0.0764(5) Uani d . 1 . .
    O O3 0.16646(16) -0.18474(16) 0.18733(8) 0.0770(5) Uani d . 1 . .
    O O4 0.12431(16) -0.17999(17) 0.08525(8) 0.0783(5) Uani d . 1 . .
    O O5 -0.12856(16) -0.1090(2) 0.15146(9) 0.0887(6) Uani d . 1 . .
    O O6 -0.15876(13) 0.02166(17) 0.23022(8) 0.0749(5) Uani d . 1 . .
    O O7 -0.13414(19) 0.2252(2) 0.11119(9) 0.1051(7) Uani d . 1 . .
    O O8 -0.07383(19) 0.41121(17) 0.16292(8) 0.0862(5) Uani d . 1 . .
    S S1 0.37776(5) 0.37135(5) 0.04991(2) 0.05603(16) Uani d . 1 . .
loop_
    _atom_site_aniso_label
    _atom_site_aniso_U_11
    _atom_site_aniso_U_22
    _atom_site_aniso_U_33
    _atom_site_aniso_U_12
    _atom_site_aniso_U_13
    _atom_site_aniso_U_23
    C2 0.0531(10) 0.0538(11) 0.0440(9) 0.0028(8) 0.0067(8) -0.0011(8)
    C3 0.0434(9) 0.0440(9) 0.0427(9) 0.0047(7) 0.0073(7) -0.0023(7)
    C4 0.0428(9) 0.0397(9) 0.0436(9) 0.0063(7) 0.0084(7) -0.0009(7)
    C5 0.0472(9) 0.0412(9) 0.0422(9) 0.0056(7) 0.0090(7) -0.0009(7)
    C6 0.0508(10) 0.0504(11) 0.0605(11) -0.0032(8) 0.0086(9) -0.0026(9)
    C7 0.0528(11) 0.0553(12) 0.0676(13) 0.0011(9) -0.0090(9) -0.0034(10)
    C8 0.0663(12) 0.0561(12) 0.0525(11) 0.0088(10) -0.0078(9) 0.0088(9)
    C9 0.0538(10) 0.0478(10) 0.0500(10) 0.0038(8) 0.0050(8) 0.0081(8)
    C10 0.0688(12) 0.0471(10) 0.0494(10) -0.0065(9) 0.0200(9) 0.0035(8)
    C11 0.0970(18) 0.0868(18) 0.0511(12) 0.0039(14) 0.0131(11) -0.0042(11)
    C12 0.131(3) 0.112(2) 0.0685(16) -0.0052(19) 0.0349(17) -0.0295(16)
    C13 0.108(2) 0.086(2) 0.113(2) -0.0005(17) 0.060(2) -0.0206(18)
    C14 0.0734(17) 0.112(2) 0.115(2) 0.0110(16) 0.0366(17) -0.009(2)
    C15 0.0618(13) 0.0907(18) 0.0722(14) -0.0026(12) 0.0165(11) -0.0093(13)
    C16 0.0815(16) 0.107(2) 0.0499(12) -0.0113(15) -0.0089(11) 0.0143(13)
    C17 0.0444(9) 0.0502(10) 0.0501(10) 0.0013(8) 0.0050(8) -0.0035(8)
    C18 0.0487(10) 0.0503(11) 0.0705(13) -0.0022(9) 0.0124(9) -0.0050(10)
    C19 0.117(2) 0.0646(17) 0.148(3) 0.0101(16) 0.027(2) -0.0415(19)
    C20 0.0422(9) 0.0526(11) 0.0536(10) 0.0018(8) 0.0085(8) 0.0017(8)
    C21 0.0488(10) 0.0526(12) 0.0760(14) 0.0018(9) 0.0121(10) 0.0042(11)
    C22 0.0609(14) 0.092(2) 0.175(3) -0.0002(14) 0.0522(18) 0.017(2)
    C23 0.0485(10) 0.0534(11) 0.0521(10) -0.0001(8) 0.0107(8) -0.0055(9)
    C24 0.0615(12) 0.0592(13) 0.0586(12) 0.0057(10) 0.0053(10) -0.0031(10)
    C25 0.156(3) 0.079(2) 0.099(2) 0.031(2) -0.010(2) 0.0267(17)
    N1 0.0567(9) 0.0531(9) 0.0413(8) -0.0020(7) 0.0102(7) 0.0041(7)
    O1 0.1135(13) 0.0496(9) 0.0662(9) -0.0231(8) 0.0248(9) -0.0078(7)
    O2 0.0989(12) 0.0637(10) 0.0682(9) 0.0233(9) 0.0176(9) 0.0220(8)
    O3 0.0903(12) 0.0548(9) 0.0878(11) 0.0109(8) 0.0190(9) 0.0118(9)
    O4 0.0842(11) 0.0650(10) 0.0850(11) 0.0087(8) 0.0105(9) -0.0285(9)
    O5 0.0715(10) 0.0827(12) 0.1152(14) -0.0247(9) 0.0244(10) -0.0281(11)
    O6 0.0568(8) 0.0733(10) 0.1017(12) -0.0007(7) 0.0357(8) -0.0018(9)
    O7 0.1096(15) 0.0845(13) 0.1019(14) 0.0232(11) -0.0467(12) -0.0187(11)
    O8 0.1247(15) 0.0551(9) 0.0718(10) 0.0118(10) -0.0082(10) 0.0064(8)
    S1 0.0792(4) 0.0419(3) 0.0498(3) 0.0007(2) 0.0190(2) 0.0046(2)
_geom_special_details
;
All e.s.d.'s (except the e.s.d. in the dihedral angle between two l.s. planes)
are estimated using the full covariance matrix. The cell e.s.d.'s are taken
into account individually in the estimation of e.s.d.'s in distances, angles
and torsion angles; correlations between e.s.d.'s in cell parameters are only
used when they are defined by crystal symmetry. An approximate (isotropic)
treatment of cell e.s.d.'s is used for estimating e.s.d.'s involving l.s.
planes.
;
loop_
    _geom_bond_atom_site_label_1
    _geom_bond_atom_site_label_2
    _geom_bond_site_symmetry_2
    _geom_bond_distance
    _geom_bond_publ_flag
    C2 C3 . 1.352(3) ?
    C2 N1 . 1.421(2) ?
    C2 C16 . 1.489(3) ?
    C3 C4 . 1.439(2) ?
    C3 C17 . 1.506(3) ?
    C4 C9 . 1.396(2) ?
    C4 C5 . 1.397(2) ?
    C5 C6 . 1.384(3) ?
    C5 N1 . 1.408(2) ?
    C6 C7 . 1.372(3) ?
    C6 H6 . 0.9300 ?
    C7 C8 . 1.382(3) ?
    C7 H7 . 0.9300 ?
    C8 C9 . 1.371(3) ?
    C8 H8 . 0.9300 ?
    C9 H9 . 0.9300 ?
    C10 C11 . 1.368(3) ?
    C10 C15 . 1.373(3) ?
    C10 S1 . 1.745(2) ?
    C11 C12 . 1.386(4) ?
    C11 H11 . 0.9300 ?
    C12 C13 . 1.353(4) ?
    C12 H12 . 0.9300 ?
    C13 C14 . 1.352(4) ?
    C13 H13 . 0.9300 ?
    C14 C15 . 1.371(4) ?
    C14 H14 . 0.9300 ?
    C15 H15 . 0.9300 ?
    C16 H16A . 0.9600 ?
    C16 H16B . 0.9600 ?
    C16 H16C . 0.9600 ?
    C17 C18 . 1.516(3) ?
    C17 C20 . 1.533(3) ?
    C17 H17 . 0.9800 ?
    C18 O3 . 1.198(3) ?
    C18 O4 . 1.322(3) ?
    C19 O4 . 1.452(3) ?
    C19 H19A . 0.9600 ?
    C19 H19B . 0.9600 ?
    C19 H19C . 0.9600 ?
    C20 C21 . 1.512(3) ?
    C20 C23 . 1.526(3) ?
    C20 H20 . 0.9800 ?
    C21 O5 . 1.187(3) ?
    C21 O6 . 1.325(3) ?
    C22 O6 . 1.434(3) ?
    C22 H22A . 0.9600 ?
    C22 H22B . 0.9600 ?
    C22 H22C . 0.9600 ?
    C23 C24 . 1.484(3) ?
    C23 H23A . 0.9700 ?
    C23 H23B . 0.9700 ?
    C24 O7 . 1.188(3) ?
    C24 O8 . 1.316(3) ?
    C25 O8 . 1.436(3) ?
    C25 H25A . 0.9600 ?
    C25 H25B . 0.9600 ?
    C25 H25C . 0.9600 ?
    N1 S1 . 1.6706(16) ?
    O1 S1 . 1.4165(16) ?
    O2 S1 . 1.4148(16) ?
loop_
    _geom_angle_atom_site_label_1
    _geom_angle_atom_site_label_2
    _geom_angle_atom_site_label_3
    _geom_angle_site_symmetry_1
    _geom_angle_site_symmetry_3
    _geom_angle
    _geom_angle_publ_flag
    C3 C2 N1 . . 108.53(16) ?
    C3 C2 C16 . . 128.23(19) ?
    N1 C2 C16 . . 123.25(18) ?
    C2 C3 C4 . . 108.26(16) ?
    C2 C3 C17 . . 125.32(16) ?
    C4 C3 C17 . . 126.38(16) ?
    C9 C4 C5 . . 118.63(16) ?
    C9 C4 C3 . . 133.41(17) ?
    C5 C4 C3 . . 107.95(15) ?
    C6 C5 C4 . . 122.01(17) ?
    C6 C5 N1 . . 131.02(17) ?
    C4 C5 N1 . . 106.95(15) ?
    C7 C6 C5 . . 117.66(19) ?
    C7 C6 H6 . . 121.2 ?
    C5 C6 H6 . . 121.2 ?
    C6 C7 C8 . . 121.56(19) ?
    C6 C7 H7 . . 119.2 ?
    C8 C7 H7 . . 119.2 ?
    C9 C8 C7 . . 120.73(18) ?
    C9 C8 H8 . . 119.6 ?
    C7 C8 H8 . . 119.6 ?
    C8 C9 C4 . . 119.37(18) ?
    C8 C9 H9 . . 120.3 ?
    C4 C9 H9 . . 120.3 ?
    C11 C10 C15 . . 121.2(2) ?
    C11 C10 S1 . . 119.50(18) ?
    C15 C10 S1 . . 119.32(17) ?
    C10 C11 C12 . . 117.8(3) ?
    C10 C11 H11 . . 121.1 ?
    C12 C11 H11 . . 121.1 ?
    C13 C12 C11 . . 121.3(3) ?
    C13 C12 H12 . . 119.4 ?
    C11 C12 H12 . . 119.4 ?
    C14 C13 C12 . . 120.2(3) ?
    C14 C13 H13 . . 119.9 ?
    C12 C13 H13 . . 119.9 ?
    C13 C14 C15 . . 120.4(3) ?
    C13 C14 H14 . . 119.8 ?
    C15 C14 H14 . . 119.8 ?
    C14 C15 C10 . . 119.2(3) ?
    C14 C15 H15 . . 120.4 ?
    C10 C15 H15 . . 120.4 ?
    C2 C16 H16A . . 109.5 ?
    C2 C16 H16B . . 109.5 ?
    H16A C16 H16B . . 109.5 ?
    C2 C16 H16C . . 109.5 ?
    H16A C16 H16C . . 109.5 ?
    H16B C16 H16C . . 109.5 ?
    C3 C17 C18 . . 109.37(15) ?
    C3 C17 C20 . . 113.00(15) ?
    C18 C17 C20 . . 109.98(16) ?
    C3 C17 H17 . . 108.1 ?
    C18 C17 H17 . . 108.1 ?
    C20 C17 H17 . . 108.1 ?
    O3 C18 O4 . . 124.0(2) ?
    O3 C18 C17 . . 124.8(2) ?
    O4 C18 C17 . . 111.16(19) ?
    O4 C19 H19A . . 109.5 ?
    O4 C19 H19B . . 109.5 ?
    H19A C19 H19B . . 109.5 ?
    O4 C19 H19C . . 109.5 ?
    H19A C19 H19C . . 109.5 ?
    H19B C19 H19C . . 109.5 ?
    C21 C20 C23 . . 112.17(16) ?
    C21 C20 C17 . . 109.78(16) ?
    C23 C20 C17 . . 114.83(16) ?
    C21 C20 H20 . . 106.5 ?
    C23 C20 H20 . . 106.5 ?
    C17 C20 H20 . . 106.5 ?
    O5 C21 O6 . . 124.3(2) ?
    O5 C21 C20 . . 125.7(2) ?
    O6 C21 C20 . . 109.94(19) ?
    O6 C22 H22A . . 109.5 ?
    O6 C22 H22B . . 109.5 ?
    H22A C22 H22B . . 109.5 ?
    O6 C22 H22C . . 109.5 ?
    H22A C22 H22C . . 109.5 ?
    H22B C22 H22C . . 109.5 ?
    C24 C23 C20 . . 114.51(17) ?
    C24 C23 H23A . . 108.6 ?
    C20 C23 H23A . . 108.6 ?
    C24 C23 H23B . . 108.6 ?
    C20 C23 H23B . . 108.6 ?
    H23A C23 H23B . . 107.6 ?
    O7 C24 O8 . . 123.3(2) ?
    O7 C24 C23 . . 125.2(2) ?
    O8 C24 C23 . . 111.51(18) ?
    O8 C25 H25A . . 109.5 ?
    O8 C25 H25B . . 109.5 ?
    H25A C25 H25B . . 109.5 ?
    O8 C25 H25C . . 109.5 ?
    H25A C25 H25C . . 109.5 ?
    H25B C25 H25C . . 109.5 ?
    C5 N1 C2 . . 108.28(15) ?
    C5 N1 S1 . . 124.53(13) ?
    C2 N1 S1 . . 126.71(13) ?
    C18 O4 C19 . . 115.4(2) ?
    C21 O6 C22 . . 117.8(2) ?
    C24 O8 C25 . . 117.3(2) ?
    O2 S1 O1 . . 119.99(11) ?
    O2 S1 N1 . . 106.49(9) ?
    O1 S1 N1 . . 105.85(8) ?
    O2 S1 C10 . . 109.26(10) ?
    O1 S1 C10 . . 109.13(10) ?
    N1 S1 C10 . . 105.05(9) ?
loop_
    _geom_torsion_atom_site_label_1
    _geom_torsion_atom_site_label_2
    _geom_torsion_atom_site_label_3
    _geom_torsion_atom_site_label_4
    _geom_torsion_site_symmetry_1
    _geom_torsion_site_symmetry_2
    _geom_torsion_site_symmetry_3
    _geom_torsion_site_symmetry_4
    _geom_torsion
    _geom_torsion_publ_flag
    N1 C2 C3 C4 . . . . -1.3(2) ?
    C16 C2 C3 C4 . . . . 178.3(2) ?
    N1 C2 C3 C17 . . . . 176.42(16) ?
    C16 C2 C3 C17 . . . . -4.0(3) ?
    C2 C3 C4 C9 . . . . 178.73(19) ?
    C17 C3 C4 C9 . . . . 1.1(3) ?
    C2 C3 C4 C5 . . . . 0.2(2) ?
    C17 C3 C4 C5 . . . . -177.43(16) ?
    C9 C4 C5 C6 . . . . 0.6(3) ?
    C3 C4 C5 C6 . . . . 179.38(16) ?
    C9 C4 C5 N1 . . . . -177.85(15) ?
    C3 C4 C5 N1 . . . . 0.92(19) ?
    C4 C5 C6 C7 . . . . -1.6(3) ?
    N1 C5 C6 C7 . . . . 176.41(19) ?
    C5 C6 C7 C8 . . . . 1.0(3) ?
    C6 C7 C8 C9 . . . . 0.6(3) ?
    C7 C8 C9 C4 . . . . -1.7(3) ?
    C5 C4 C9 C8 . . . . 1.1(3) ?
    C3 C4 C9 C8 . . . . -177.31(19) ?
    C15 C10 C11 C12 . . . . 0.2(4) ?
    S1 C10 C11 C12 . . . . 179.3(2) ?
    C10 C11 C12 C13 . . . . 1.1(5) ?
    C11 C12 C13 C14 . . . . -1.5(5) ?
    C12 C13 C14 C15 . . . . 0.5(5) ?
    C13 C14 C15 C10 . . . . 0.8(5) ?
    C11 C10 C15 C14 . . . . -1.2(4) ?
    S1 C10 C15 C14 . . . . 179.7(2) ?
    C2 C3 C17 C18 . . . . 116.4(2) ?
    C4 C3 C17 C18 . . . . -66.4(2) ?
    C2 C3 C17 C20 . . . . -120.8(2) ?
    C4 C3 C17 C20 . . . . 56.5(2) ?
    C3 C17 C18 O3 . . . . 88.7(2) ?
    C20 C17 C18 O3 . . . . -36.0(3) ?
    C3 C17 C18 O4 . . . . -88.3(2) ?
    C20 C17 C18 O4 . . . . 147.10(17) ?
    C3 C17 C20 C21 . . . . 169.00(15) ?
    C18 C17 C20 C21 . . . . -68.48(19) ?
    C3 C17 C20 C23 . . . . 41.5(2) ?
    C18 C17 C20 C23 . . . . 164.05(16) ?
    C23 C20 C21 O5 . . . . 139.6(2) ?
    C17 C20 C21 O5 . . . . 10.7(3) ?
    C23 C20 C21 O6 . . . . -43.5(2) ?
    C17 C20 C21 O6 . . . . -172.46(17) ?
    C21 C20 C23 C24 . . . . -60.8(2) ?
    C17 C20 C23 C24 . . . . 65.5(2) ?
    C20 C23 C24 O7 . . . . 7.2(3) ?
    C20 C23 C24 O8 . . . . -173.73(18) ?
    C6 C5 N1 C2 . . . . -179.95(19) ?
    C4 C5 N1 C2 . . . . -1.68(19) ?
    C6 C5 N1 S1 . . . . 7.5(3) ?
    C4 C5 N1 S1 . . . . -174.21(12) ?
    C3 C2 N1 C5 . . . . 1.8(2) ?
    C16 C2 N1 C5 . . . . -177.8(2) ?
    C3 C2 N1 S1 . . . . 174.17(14) ?
    C16 C2 N1 S1 . . . . -5.4(3) ?
    O3 C18 O4 C19 . . . . 0.8(3) ?
    C17 C18 O4 C19 . . . . 177.7(2) ?
    O5 C21 O6 C22 . . . . -2.2(4) ?
    C20 C21 O6 C22 . . . . -179.2(2) ?
    O7 C24 O8 C25 . . . . 0.3(4) ?
    C23 C24 O8 C25 . . . . -178.8(2) ?
    C5 N1 S1 O2 . . . . -156.71(15) ?
    C2 N1 S1 O2 . . . . 32.14(19) ?
    C5 N1 S1 O1 . . . . -27.97(18) ?
    C2 N1 S1 O1 . . . . 160.89(16) ?
    C5 N1 S1 C10 . . . . 87.45(16) ?
    C2 N1 S1 C10 . . . . -83.70(18) ?
    C11 C10 S1 O2 . . . . -13.0(2) ?
    C15 C10 S1 O2 . . . . 166.18(18) ?
    C11 C10 S1 O1 . . . . -145.95(18) ?
    C15 C10 S1 O1 . . . . 33.2(2) ?
    C11 C10 S1 N1 . . . . 100.93(19) ?
    C15 C10 S1 N1 . . . . -79.91(19) ?
loop_
    _geom_hbond_atom_site_label_D
    _geom_hbond_atom_site_label_H
    _geom_hbond_atom_site_label_A
    _geom_hbond_site_symmetry_A
    _geom_hbond_distance_DH
    _geom_hbond_distance_HA
    _geom_hbond_distance_DA
    _geom_hbond_angle_DHA
    C23 H23A O3 2_555 0.97 2.57 3.476(3) 155.8
    C13 H13 Cg1 3_655 0.93 2.73 3.633(3) 162.7
data_rsb357
_journal_date_recd_electronic     2008-12-17
_journal_date_accepted     2008-12-19
_journal_name_full     'Acta Crystallographica, Section E'
_journal_year     2009
_journal_volume     65
_journal_issue      2
_journal_page_first     o264
_journal_page_last     o264
_journal_paper_category     QO
_journal_coeditor_code     BT2840
_publ_contact_author_name     'Ponnuswamy M.N.'
_publ_contact_author_address
;
Centre of Advanced Study in Crystallography and Biophysics,
University of Madras,
Guindy Campus,
Chennai-600 025, India
;
_publ_contact_author_email     'mnpsy2004@yahoo.com'
_publ_contact_author_fax     '+91 44 2230 0122'
_publ_contact_author_phone     '91 44 2235 1367'
_publ_section_title
;
Trimethyl
1-(2-methyl-1-phenylsulfonyl-1<i>H</i>-indol-3-yl)propane-1,2,3-tricarboxylate
;
loop_
    _publ_author_name
    _publ_author_footnote
    _publ_author_address
    'Kavitha, T.' .
;
Centre of Advanced Study in Crystallography and Biophysics,
University of Madras, Guindy Campus, Chennai 600025, India
;
    'Thenmozhi, M.' .
;
Centre of Advanced Study in Crystallography and Biophysics,
University of Madras, Guindy Campus, Chennai 600025, India
;
    'Radhakrishnan Sureshbabu' .
;
Department of Organic Chemistry,
University of Madras,
Guindy Campus, Chennai 600025,
India.
;
    'Mohanakrishnan, A. K.' .
;
Department of Organic Chemistry,
University of Madras,
Guindy Campus, Chennai 600025,
India.
;
    'Ponnuswamy, M. N.' .
;
Centre of Advanced Study in Crystallography and Biophysics,
University of Madras, Guindy Campus, Chennai 600025, India
;
_publ_section_synopsis     .
