# Supplementary material for: Trimethyl 1-(2-methyl-1-phenylsulfonyl-1H-indol-3-yl)propane-1,2,3-tricarbox­ylate
Source: Acta Crystallogr Sect E Struct Rep Online. 2009 Jan 8;65(Pt 2):o264. doi: 10.1107/S1600536808043286 (PMC2968398; doi:10.1107/S1600536808043286)
Supplement: Supplementary file 2 [file e-65-0o264-Isup2.hkl]

#
# h,k,l, Fc-squared, Fo-squared, sigma(Fo-squared) and status flag
#
data_I
_shelx_title ' rsb357 in P 21/c'
_shelx_refln_list_code          4
_shelx_F_calc_maximum      231.01
_exptl_crystal_F_000      1024.00
_reflns_d_resolution_high  0.7627
 
loop_
 _symmetry_equiv_pos_as_xyz
 'x, y, z'
 '-x, y+1/2, -z+1/2'
 '-x, -y, -z'
 'x, -y-1/2, z-1/2'
 
_cell_length_a    11.0975
_cell_length_b     9.8255
_cell_length_c    22.0027
_cell_angle_alpha  90.000
_cell_angle_beta   98.605
_cell_angle_gamma  90.000
 
_shelx_F_squared_multiplier     1.000
 
loop_
 _refln_index_h
 _refln_index_k
 _refln_index_l
 _refln_F_squared_calc
 _refln_F_squared_meas
 _refln_F_squared_sigma
 _refln_observed_status
   2   0   0     3311.09     3357.49     29.94 o
   3   0   0     9396.87    10094.53     93.18 o
   4   0   0    15227.18    14872.10    150.78 o
   5   0   0     1868.00     1879.78     20.96 o
   6   0   0      818.82      797.74     10.10 o
   7   0   0      607.14      584.16      8.27 o
   8   0   0      339.19      303.43      5.76 o
   9   0   0       27.97       39.90      3.19 o
  10   0   0      128.08      121.48      5.34 o
  11   0   0       55.09       57.73      4.33 o
  12   0   0       26.08       30.90      4.00 o
  13   0   0        7.25        4.82      6.27 o
  14   0   0        9.80       10.91      3.90 o
   1   1   0     3929.76     3974.43     33.87 o
   2   1   0    25966.47    27609.03    163.63 o
   3   1   0      406.85      463.39      3.64 o
   4   1   0      224.78      233.52      2.49 o
   5   1   0      669.09      710.30      5.56 o
   6   1   0       98.90       73.66      2.36 o
   7   1   0      125.59      145.03      2.59 o
   8   1   0      169.31      185.86      3.11 o
   9   1   0        2.84        2.53      1.62 o
  10   1   0       10.26        9.99      2.05 o
  11   1   0      354.85      370.35      6.55 o
  12   1   0        2.21        6.24      2.38 o
  13   1   0        0.31        2.44      2.87 o
  14   1   0       11.15       10.24      2.85 o
   0   2   0     8257.08     8846.42    125.49 o
   1   2   0     4893.91     5136.23     38.70 o
   2   2   0     2749.04     2824.14     21.00 o
   3   2   0     1515.75     1565.97     11.37 o
   4   2   0      245.96      281.27      2.73 o
   5   2   0      230.31      276.13      2.97 o
   6   2   0      444.11      483.68      4.77 o
   7   2   0       42.50       36.76      1.32 o
   8   2   0       94.99       96.05      2.50 o
   9   2   0       25.71       22.93      2.90 o
  10   2   0       34.54       28.59      2.44 o
  11   2   0       67.84       58.30      3.10 o
  12   2   0       14.31       12.70      3.18 o
  13   2   0        1.65        4.65      2.60 o
  14   2   0        5.24        4.99      2.87 o
   1   3   0     4033.73     4178.44     35.72 o
   2   3   0      113.33      135.75      2.04 o
   3   3   0        9.96        0.93      0.76 o
   4   3   0        5.14        8.23      0.79 o
   5   3   0       36.90       52.05      1.44 o
   6   3   0      217.42      213.08      3.16 o
   7   3   0        7.21        9.36      1.32 o
   8   3   0       69.97       80.86      2.91 o
   9   3   0        0.86       -0.65      2.02 o
  10   3   0        4.83        1.65      2.07 o
  11   3   0        0.45       -0.78      2.16 o
  12   3   0       45.49       47.52      3.33 o
  13   3   0        0.01       -0.37      2.56 o
   0   4   0      349.18      372.96      8.14 o
   1   4   0      583.17      568.38      6.73 o
   2   4   0     1510.44     1653.11     13.98 o
   3   4   0      774.57      774.51      8.03 o
   4   4   0      742.41      697.97      6.97 o
   5   4   0      749.15      712.17      7.46 o
   6   4   0        8.55       11.66      1.21 o
   7   4   0       24.34       18.86      1.61 o
   8   4   0       94.06      100.10      3.35 o
   9   4   0       11.48        7.63      1.95 o
  10   4   0        2.35       -1.51      1.84 o
  11   4   0        2.62        0.91      2.26 o
  12   4   0      140.68      160.68      5.34 o
  13   4   0       14.72       14.14      2.95 o
   1   5   0      408.35      404.60     10.21 o
   2   5   0        0.84        1.26      1.06 o
   3   5   0       27.10       18.85      1.36 o
   4   5   0      241.71      213.90      3.74 o
   5   5   0       85.89       83.52      2.47 o
   6   5   0      494.49      490.84      6.22 o
   7   5   0      140.12      121.29      3.37 o
   8   5   0       21.88       20.28      2.20 o
   9   5   0       55.43       55.41      2.88 o
  10   5   0       10.59       12.45      2.19 o
  11   5   0        3.37        1.96      2.50 o
  12   5   0        8.35       11.07      2.87 o
  13   5   0       22.50       25.96      3.46 o
   0   6   0      488.85      530.68     16.37 o
   1   6   0     1108.68     1074.91     13.98 o
   2   6   0      368.72      412.12      7.44 o
   3   6   0      835.98      789.59      9.74 o
   4   6   0      285.78      276.63      4.55 o
   5   6   0       79.37      104.19      2.99 o
   6   6   0       17.21       22.60      3.42 o
   7   6   0       12.79       12.47      2.05 o
   8   6   0        0.42        2.53      2.79 o
   9   6   0        0.11       -0.24      1.85 o
  10   6   0        0.05       -1.48      2.00 o
  11   6   0       11.74       15.19      2.54 o
  12   6   0        0.25       -2.24      2.62 o
   1   7   0      734.35      742.74     11.12 o
   2   7   0       91.58       90.76      3.88 o
   3   7   0        5.40        8.93      1.70 o
   4   7   0      430.66      424.73      6.92 o
   5   7   0      808.71      787.82     10.55 o
   6   7   0       13.96       16.87      2.75 o
   7   7   0       53.50       47.05      2.66 o
   8   7   0       44.83       48.26      2.89 o
   9   7   0       22.18       20.48      2.45 o
  10   7   0       20.04       14.20      2.47 o
  11   7   0        0.02       -2.29      2.37 o
  12   7   0        8.20        2.56      4.34 o
   0   8   0      632.69      707.83     37.56 o
   1   8   0      686.08      653.47     10.83 o
   2   8   0       38.48       46.58      3.90 o
   3   8   0       43.59       41.46      3.42 o
   4   8   0      684.41      671.41      9.47 o
   5   8   0        0.13       -2.30      2.30 o
   6   8   0       72.82       63.06      3.37 o
   7   8   0       39.49       36.67      3.23 o
   8   8   0       31.56       38.15      2.80 o
   9   8   0        7.47        5.03      2.63 o
  10   8   0        8.58       11.98      4.03 o
  11   8   0        3.28        1.79      2.87 o
   1   9   0      216.59      223.26      6.70 o
   2   9   0      148.46      169.28      5.92 o
   3   9   0      539.43      545.89     10.29 o
   4   9   0        3.65       -1.18      2.71 o
   5   9   0       20.30       18.89      3.84 o
   6   9   0        0.02       -2.50      2.50 o
   7   9   0       19.36       18.61      3.42 o
   8   9   0        5.10       -0.31      2.98 o
   9   9   0       10.49       15.65      4.28 o
  10   9   0       46.27       56.27      4.58 o
   0  10   0       12.75        2.40      4.30 o
   1  10   0      257.19      249.49      7.29 o
   2  10   0       20.09       20.34      3.53 o
   3  10   0       77.07       78.29      4.68 o
   4  10   0       28.94       23.76      4.32 o
   5  10   0       15.49       14.57      4.02 o
   6  10   0        0.38       -2.79      2.79 o
   7  10   0        0.56       -0.97      3.01 o
   8  10   0        0.67       -3.05      3.05 o
   9  10   0        1.29       -2.22      4.89 o
   1  11   0       15.50       14.53      3.68 o
   2  11   0        0.06       -2.99      2.99 o
   3  11   0       26.81       21.98      4.73 o
   4  11   0        2.72        2.14      4.17 o
   5  11   0        0.41       -5.32      5.32 o
   6  11   0       20.21       16.70      4.28 o
   7  11   0       23.06       25.98      4.24 o
   0  12   0      157.50      213.04     10.95 o
   1  12   0       33.06       24.56      4.33 o
   2  12   0       11.47        7.39      7.78 o
   3  12   0        7.27        4.31      4.39 o
   4  12   0        5.25        1.79      4.24 o
   5  12   0       21.05       22.23      6.25 o
 -14   1   1        1.87       -1.12      2.57 o
 -13   1   1       11.23       17.78      2.84 o
 -12   1   1       21.33       25.01      2.80 o
 -11   1   1        0.75        0.50      2.14 o
 -10   1   1      253.60      246.81      5.07 o
  -9   1   1        1.49       -1.56      1.56 o
  -8   1   1       36.45       39.42      1.66 o
  -7   1   1      332.72      353.55      4.27 o
  -6   1   1      780.49      823.24      6.90 o
  -5   1   1      156.18      183.07      2.44 o
  -4   1   1       30.85       29.01      0.85 o
  -3   1   1        1.27        6.76      0.52 o
  -2   1   1      635.02      564.07      4.11 o
  -1   1   1     5515.00     5565.14     39.83 o
   0   1   1      678.59      477.57     22.04 o
   1   1   1     1315.30     1507.32      9.76 o
   2   1   1       29.42       24.94      0.70 o
   3   1   1     2095.34     2253.61     16.75 o
   4   1   1     2389.52     2629.40     17.53 o
   5   1   1      329.69      323.22      3.48 o
   6   1   1      197.49      206.85      3.21 o
   7   1   1       98.37      105.32      2.19 o
   8   1   1       26.60       26.57      1.93 o
   9   1   1      424.64      400.34      6.06 o
  10   1   1       18.26       22.91      2.73 o
  11   1   1       21.59       22.71      3.25 o
  12   1   1        2.09        1.57      2.24 o
  13   1   1        9.82       17.84      2.63 o
  14   1   1        0.40        0.41      2.44 o
 -14   2   1        4.73        1.61      2.88 o
 -13   2   1        5.20        6.27      2.74 o
 -12   2   1        1.63       -0.37      4.17 o
 -11   2   1        7.52       10.76      2.42 o
 -10   2   1        4.59        5.66      2.07 o
  -9   2   1      507.64      507.35      7.24 o
  -8   2   1      131.91      133.27      3.11 o
  -7   2   1      396.55      413.36      4.83 o
  -6   2   1      571.18      558.87      8.13 o
  -5   2   1       30.89       47.98      1.74 o
  -4   2   1     1558.92     1625.12     12.71 o
  -3   2   1     5950.01     6078.83     41.24 o
  -2   2   1    16287.45    16811.88    139.80 o
  -1   2   1      448.56      382.42      4.00 o
   0   2   1      488.69      443.36      4.93 o
   1   2   1     3261.22     3360.65     24.80 o
   2   2   1     8579.11     8495.28    100.04 o
   3   2   1        0.19        1.64      0.50 o
   4   2   1     2181.90     2097.72     14.31 o
   5   2   1     2496.23     2557.53     18.39 o
   6   2   1      283.06      341.19      3.55 o
   7   2   1      582.72      587.40      5.66 o
   8   2   1      623.08      608.77      6.06 o
   9   2   1       47.36       38.50      2.32 o
  10   2   1      113.12       97.76      3.45 o
  11   2   1        3.42        0.80      2.02 o
  12   2   1       15.44       14.57      2.43 o
  13   2   1        1.61        1.24      2.39 o
  14   2   1        0.07       -2.48      2.51 o
 -14   3   1       16.07       26.05      5.71 o
 -13   3   1       75.00       84.81      4.29 o
 -12   3   1        2.04        2.69      2.43 o
 -11   3   1       66.07       63.01      3.42 o
 -10   3   1        0.71       -2.01      2.01 o
  -9   3   1       24.19       18.12      2.12 o
  -8   3   1       54.85       46.57      2.39 o
  -7   3   1      783.00      828.95      8.73 o
  -6   3   1        7.35        3.65      0.93 o
  -5   3   1      250.21      228.30      3.11 o
  -4   3   1      408.59      450.99      4.56 o
  -3   3   1     3573.06     3642.63     31.33 o
  -2   3   1      295.50      301.60      3.69 o
  -1   3   1     3545.20     3547.29     33.41 o
   0   3   1     4428.56     4499.32     46.06 o
   1   3   1     1736.02     1987.25     17.53 o
   2   3   1     1387.19     1353.98     10.75 o
   3   3   1     2618.96     2581.76     18.25 o
   4   3   1      182.09      189.35      2.64 o
   5   3   1        2.64        1.12      0.87 o
   6   3   1      567.96      535.03      5.54 o
   7   3   1      195.60      162.83      3.09 o
   8   3   1       39.20       33.47      3.21 o
   9   3   1      247.75      254.59      4.91 o
  10   3   1        0.23       -1.95      1.95 o
  11   3   1       19.31       17.85      2.59 o
  12   3   1       45.50       56.34      3.88 o
  13   3   1        1.05        7.56      2.68 o
 -13   4   1        4.40        1.67      2.77 o
 -12   4   1        5.53        6.99      2.67 o
 -11   4   1        0.64       -2.73      3.13 o
 -10   4   1       65.42       63.55      3.01 o
  -9   4   1        7.38        8.32      2.04 o
  -8   4   1       50.83       64.61      3.32 o
  -7   4   1        0.95        0.46      1.58 o
  -6   4   1      261.11      263.34      4.13 o
  -5   4   1      281.95      294.51      3.84 o
  -4   4   1      813.63      850.79      8.15 o
  -3   4   1      726.59      698.59      7.45 o
  -2   4   1     1277.25     1283.80     12.14 o
  -1   4   1      323.29      381.19      5.90 o
   0   4   1       16.18       14.06      1.41 o
   1   4   1        4.11        1.30      0.65 o
   2   4   1      382.15      403.67      6.71 o
   3   4   1      400.52      439.42      5.23 o
   4   4   1       11.50       11.27      1.08 o
   5   4   1      212.52      210.36      3.12 o
   6   4   1       94.69       94.97      2.50 o
   7   4   1        1.76        4.84      1.29 o
   8   4   1       82.45       86.75      3.06 o
   9   4   1        6.27        3.29      1.91 o
  10   4   1        0.64       -1.73      1.73 o
  11   4   1       19.19       20.10      2.74 o
  12   4   1       13.75       20.18      2.99 o
  13   4   1        3.70        1.13      2.58 o
 -13   5   1        3.51       -1.14      2.76 o
 -12   5   1        0.12       -0.34      2.57 o
 -11   5   1       15.21       15.41      2.43 o
 -10   5   1        1.26        1.04      1.94 o
  -9   5   1        6.79       -0.49      1.92 o
  -8   5   1      182.51      162.56      4.41 o
  -7   5   1      314.37      285.83      4.77 o
  -6   5   1        0.00       -0.99      1.97 o
  -5   5   1        4.50        3.66      1.34 o
  -4   5   1      325.93      312.86      4.68 o
  -3   5   1       66.54       67.96      2.14 o
  -2   5   1      203.50      244.47      3.55 o
  -1   5   1        4.97        8.45      1.69 o
   0   5   1     1111.33     1126.21     13.93 o
   1   5   1      490.57      563.13      6.97 o
   2   5   1      203.31      206.65      3.47 o
   3   5   1      106.76      101.97      2.84 o
   4   5   1      398.74      401.62      5.35 o
   5   5   1      312.12      310.82      4.17 o
   6   5   1      698.61      659.76      6.87 o
   7   5   1       99.28      110.02      3.20 o
   8   5   1       80.62       69.03      2.96 o
   9   5   1       36.12       25.94      2.37 o
  10   5   1       16.54       17.61      2.30 o
  11   5   1        6.07        4.80      2.28 o
  12   5   1        0.25       -2.51      2.51 o
  13   5   1        9.13        2.19      2.89 o
 -12   6   1        0.46       -2.60      2.60 o
 -11   6   1       20.64       17.65      2.81 o
 -10   6   1       23.68       25.23      2.58 o
  -9   6   1       21.07       21.19      2.40 o
  -8   6   1      397.51      371.05      6.38 o
  -7   6   1      376.96      378.35      5.98 o
  -6   6   1      535.84      502.91      6.11 o
  -5   6   1      919.20      900.67      9.28 o
  -4   6   1      415.47      387.70      5.53 o
  -3   6   1      221.13      206.52      3.94 o
  -2   6   1     1013.91      997.72     11.57 o
  -1   6   1      117.65      121.74      3.98 o
   0   6   1      131.71      143.76      4.23 o
   1   6   1     1072.97     1074.61     13.99 o
   2   6   1        1.81       -1.24      1.61 o
   3   6   1      547.53      525.20      7.27 o
   4   6   1       80.84       79.98      3.02 o
   5   6   1        0.51       -1.33      1.33 o
   6   6   1     1925.49     1906.68     17.42 o
   7   6   1      448.32      407.81      6.32 o
   8   6   1      442.91      443.97      7.12 o
   9   6   1       36.80       32.15      2.58 o
  10   6   1       25.94       34.30      2.76 o
  11   6   1        0.08       -2.09      2.20 o
  12   6   1        1.93       -1.15      2.44 o
 -12   7   1        4.99        0.09      3.00 o
 -11   7   1        5.08       -0.45      2.32 o
 -10   7   1        0.10       -0.80      2.45 o
  -9   7   1        0.05        1.21      2.00 o
  -8   7   1      108.65      113.52      3.89 o
  -7   7   1       12.72       10.70      2.02 o
  -6   7   1      360.93      338.66      6.42 o
  -5   7   1      590.55      588.97      7.82 o
  -4   7   1      188.80      171.40      5.27 o
  -3   7   1      251.02      260.77      4.99 o
  -2   7   1       27.88       34.95      2.42 o
  -1   7   1       10.89        7.29      1.99 o
   0   7   1       28.05       30.09      3.18 o
   1   7   1      118.78      135.51      4.53 o
   2   7   1        1.35        2.41      1.96 o
   3   7   1       42.50       39.79      2.25 o
   4   7   1     1250.87     1272.51     14.70 o
   5   7   1     1243.37     1190.71     12.86 o
   6   7   1      448.11      436.86      7.03 o
   7   7   1       31.23       34.82      2.71 o
   8   7   1      100.77      115.73      3.95 o
   9   7   1       15.14       20.84      2.48 o
  10   7   1        0.53       -2.21      2.21 o
  11   7   1        2.08       -2.37      2.37 o
 -11   8   1        5.42        3.55      2.94 o
 -10   8   1        8.20        5.78      2.44 o
  -9   8   1        0.16       -1.00      2.04 o
  -8   8   1       42.65       43.49      2.94 o
  -7   8   1        0.48        0.00      1.86 o
  -6   8   1       13.75       10.49      2.47 o
  -5   8   1      147.99      151.34      4.61 o
  -4   8   1       28.33       24.19      2.48 o
  -3   8   1       19.86       19.48      2.13 o
  -2   8   1        8.21       10.91      2.61 o
  -1   8   1      141.46      153.10      5.11 o
   0   8   1       11.28       16.20      2.81 o
   1   8   1      112.85      110.99      4.69 o
   2   8   1        0.43        8.58      2.58 o
   3   8   1       50.51       39.06      3.39 o
   4   8   1        0.60       -1.93      1.93 o
   5   8   1        6.29        5.61      2.60 o
   6   8   1      176.86      166.97      4.97 o
   7   8   1        8.88        1.75      2.28 o
   8   8   1       24.96       29.15      3.15 o
   9   8   1       20.59       19.79      2.88 o
  10   8   1        0.20       -0.88      2.63 o
  11   8   1        8.44        7.49      2.82 o
 -10   9   1        0.77        3.14      4.14 o
  -9   9   1       10.81       16.28      3.59 o
  -8   9   1        2.13        1.38      3.52 o
  -7   9   1        1.92       -2.66      2.88 o
  -6   9   1        0.44       -2.52      2.52 o
  -5   9   1        8.18        8.61      3.50 o
  -4   9   1        4.70       -2.59      2.59 o
  -3   9   1       64.90       70.87      4.21 o
  -2   9   1        6.41        9.90      2.89 o
  -1   9   1       11.77        3.84      2.61 o
   0   9   1        0.44       -1.25      2.37 o
   1   9   1        3.30        1.96      2.61 o
   2   9   1        2.84        4.23      2.67 o
   3   9   1       35.39       25.20      4.49 o
   4   9   1        1.27        4.20      3.41 o
   5   9   1       13.16        1.34      3.47 o
   6   9   1       13.34        8.21      2.98 o
   7   9   1       56.92       47.98      4.08 o
   8   9   1        0.23       -2.74      2.74 o
   9   9   1       25.81       35.17      4.11 o
  10   9   1       12.42       11.84      3.70 o
  -9  10   1        2.09        2.49      4.45 o
  -8  10   1        3.58        5.33      3.40 o
  -7  10   1       14.47       12.78      3.48 o
  -6  10   1       29.08       39.61      3.91 o
  -5  10   1        2.37       -3.28      3.28 o
  -4  10   1        9.72        3.36      6.40 o
  -3  10   1       16.54       13.87      3.87 o
  -2  10   1      200.54      211.77      6.83 o
  -1  10   1       68.87       70.41      4.48 o
   0  10   1        2.79       -2.86      2.86 o
   1  10   1        4.12        5.89      3.17 o
   2  10   1      172.15      187.12      6.64 o
   3  10   1      185.18      182.39      6.56 o
   4  10   1       75.59       80.51      5.72 o
   5  10   1       50.94       55.98      5.73 o
   6  10   1        7.99        9.23      3.64 o
   7  10   1        2.79        0.95      4.86 o
   8  10   1        2.58        1.30      3.27 o
  -7  11   1        3.75        7.39      3.97 o
  -6  11   1        0.01       -3.46      3.46 o
  -5  11   1        1.35        1.09      4.78 o
  -4  11   1       38.75       42.90      5.22 o
  -3  11   1        6.69        0.04      3.83 o
  -2  11   1        3.73       -2.64      3.34 o
  -1  11   1       23.52       28.18      3.96 o
   0  11   1       89.64       96.93      5.39 o
   1  11   1      171.33      194.26      7.14 o
   2  11   1        6.53        5.79      3.31 o
   3  11   1        1.46       -3.74      3.74 o
   4  11   1        0.64       -3.72      3.72 o
   5  11   1       10.69        4.99      4.09 o
   6  11   1        2.55        4.26      3.85 o
   7  11   1       25.92       31.68      4.26 o
  -5  12   1        0.28       -4.20      4.20 o
  -4  12   1       11.45       11.03      4.67 o
  -3  12   1        4.72        4.01      4.24 o
  -2  12   1        1.70       -4.11      4.11 o
  -1  12   1       36.03       44.14      4.78 o
   0  12   1        3.23       -1.85      3.39 o
   1  12   1       16.53       19.88      4.27 o
   2  12   1        0.05       -4.84      4.84 o
   3  12   1        3.53        4.54      5.64 o
   4  12   1        1.21       -0.43      4.19 o
   5  12   1        0.36        6.89      7.51 o
 -14   0   2        1.00       -6.04      6.04 o
 -13   0   2        0.57        0.74      3.44 o
 -12   0   2      121.50      133.83      6.34 o
 -11   0   2      320.82      304.48      8.53 o
 -10   0   2       32.28       35.96      5.05 o
  -9   0   2       19.58       17.01      2.58 o
  -8   0   2       60.04       57.11      2.76 o
  -7   0   2      108.31      124.83      3.39 o
  -6   0   2      145.27      168.73      3.06 o
  -5   0   2      178.60      184.75      7.11 o
  -4   0   2     6379.94     6490.75    154.47 o
  -3   0   2       70.97       83.22      1.85 o
  -2   0   2     8953.13     8658.43     86.89 o
  -1   0   2      450.68      374.73     14.57 o
   1   0   2    52169.27    49097.34   1483.24 o
   2   0   2     1825.05     1938.66     29.63 o
   3   0   2     1250.45     1302.63     20.81 o
   4   0   2     1914.72     2103.28     26.09 o
   5   0   2     3340.42     3604.53     38.01 o
   6   0   2     3501.07     3590.64     38.03 o
   7   0   2      491.28      467.72     11.47 o
   8   0   2      129.62      159.70      4.84 o
   9   0   2        2.36       -0.05      4.15 o
  10   0   2        2.04        1.80      2.46 o
  11   0   2      344.67      366.42     12.39 o
  12   0   2      124.79      133.96      9.79 o
  13   0   2        0.06       -0.71      3.25 o
  14   0   2       10.03        8.91      3.64 o
 -14   1   2        3.05       -0.35      2.81 o
 -13   1   2       31.47       35.64      3.92 o
 -12   1   2        9.63       12.15      2.62 o
 -11   1   2        6.85        2.13      2.50 o
 -10   1   2      466.43      441.38      6.97 o
  -9   1   2       31.00       25.54      2.06 o
  -8   1   2       26.18       29.31      1.67 o
  -7   1   2      869.32      950.91      8.61 o
  -6   1   2       20.31        7.26      0.83 o
  -5   1   2       44.81       64.12      1.48 o
  -4   1   2     1215.28     1396.10      9.79 o
  -3   1   2     4941.35     5117.08     33.05 o
  -2   1   2      169.45      189.09      2.42 o
  -1   1   2     1291.40     1415.21     11.50 o
   0   1   2     9951.07    10430.62     75.24 o
   1   1   2        4.11        7.00      0.40 o
   2   1   2      634.59      655.89      5.69 o
   3   1   2     6372.50     6556.52     44.61 o
   4   1   2        6.65        6.71      0.61 o
   5   1   2       24.80       34.22      1.12 o
   6   1   2       85.81      121.84      2.42 o
   7   1   2      730.54      713.51      6.71 o
   8   1   2      108.84      117.88      2.41 o
   9   1   2        1.73        3.08      3.03 o
  10   1   2        0.07       -1.28      1.78 o
  11   1   2       61.29       52.61      2.85 o
  12   1   2       63.47       63.62      3.68 o
  13   1   2       17.98       21.27      2.60 o
  14   1   2        0.03        0.89      3.05 o
 -14   2   2        2.46        3.45      2.97 o
 -13   2   2        6.39        8.93      2.86 o
 -12   2   2        9.31        8.89      2.67 o
 -11   2   2       34.51       38.29      3.10 o
 -10   2   2       50.49       53.93      3.13 o
  -9   2   2      186.88      172.33      4.16 o
  -8   2   2       85.53       92.00      3.23 o
  -7   2   2      475.59      509.18      5.92 o
  -6   2   2      186.63      199.36      2.66 o
  -5   2   2     2167.49     2313.80     17.78 o
  -4   2   2     3028.11     3007.95     21.10 o
  -3   2   2     1929.30     2017.76     15.16 o
  -2   2   2        0.64        1.10      0.99 o
  -1   2   2     9036.83     9526.62     95.44 o
   0   2   2     7446.25     7706.23     77.43 o
   1   2   2      855.32      931.26      7.39 o
   2   2   2     3748.84     3915.06     26.86 o
   3   2   2      420.01      432.22      3.57 o
   4   2   2     2251.50     2276.80     15.44 o
   5   2   2     1426.12     1604.11     11.38 o
   6   2   2      102.43      118.06      2.07 o
   7   2   2       83.59       85.17      1.96 o
   8   2   2      103.62       81.14      2.13 o
   9   2   2       17.45       20.97      2.01 o
  10   2   2       14.84       14.20      2.13 o
  11   2   2       35.89       43.67      2.84 o
  12   2   2        5.04        0.82      2.15 o
  13   2   2        0.49        1.38      2.26 o
  14   2   2        3.44        4.39      8.34 o
 -14   3   2       10.98       17.85      3.31 o
 -13   3   2        0.63       -0.75      2.62 o
 -12   3   2        3.90        4.96      2.61 o
 -11   3   2       36.47       36.92      3.09 o
 -10   3   2      118.48      104.92      4.04 o
  -9   3   2      165.84      155.10      4.54 o
  -8   3   2      360.10      343.05      5.90 o
  -7   3   2       12.11       13.04      1.20 o
  -6   3   2      297.55      302.77      4.23 o
  -5   3   2      897.09      959.07      7.85 o
  -4   3   2      738.32      843.08      6.94 o
  -3   3   2      657.82      704.28      7.96 o
  -2   3   2      166.02      204.46      3.61 o
  -1   3   2      546.64      527.23      6.20 o
   0   3   2      862.35      895.95      8.60 o
   1   3   2      382.31      354.02      3.74 o
   2   3   2       15.93       17.52      1.30 o
   3   3   2      109.16       95.13      2.76 o
   4   3   2      403.43      470.41      4.11 o
   5   3   2      363.99      356.04      4.06 o
   6   3   2       76.74       80.42      2.22 o
   7   3   2      638.85      599.38      8.36 o
   8   3   2       26.03       26.73      1.74 o
   9   3   2       14.78       15.40      2.41 o
  10   3   2       58.20       53.69      4.04 o
  11   3   2       50.80       45.48      3.02 o
  12   3   2        0.66        1.55      2.26 o
  13   3   2        9.21        8.45      2.62 o
 -13   4   2        0.54       -2.29      2.84 o
 -12   4   2        6.70        2.45      2.65 o
 -11   4   2       73.88       72.91      3.76 o
 -10   4   2        1.87       -0.74      1.93 o
  -9   4   2      603.04      569.77      7.97 o
  -8   4   2     1713.40     1653.21     18.30 o
  -7   4   2     1072.37     1092.46     13.90 o
  -6   4   2      452.81      411.67      4.87 o
  -5   4   2      168.64      167.20      4.47 o
  -4   4   2     1131.06     1169.09     10.60 o
  -3   4   2      314.84      253.14      3.98 o
  -2   4   2      257.23      322.37      4.28 o
  -1   4   2     1596.89     1640.43     16.55 o
   0   4   2     1701.96     1661.12     18.67 o
   1   4   2     1378.97     1309.53     13.90 o
   2   4   2      234.97      285.51      4.22 o
   3   4   2      181.41      218.08      3.33 o
   4   4   2       16.12       26.81      1.64 o
   5   4   2     1337.97     1382.41     10.88 o
   6   4   2        1.46        0.24      1.06 o
   7   4   2      112.25      114.17      2.67 o
   8   4   2      189.22      171.06      4.08 o
   9   4   2      241.81      223.59      4.74 o
  10   4   2       21.54       23.18      2.31 o
  11   4   2       12.13        8.81      2.37 o
  12   4   2        0.58        0.46      2.37 o
  13   4   2       28.21       27.14      3.31 o
 -13   5   2        7.71        3.41      2.88 o
 -12   5   2       22.22       23.42      3.79 o
 -11   5   2        4.30        1.69      2.16 o
 -10   5   2       31.75       33.73      2.69 o
  -9   5   2       92.04       81.06      3.24 o
  -8   5   2       14.22       12.71      1.93 o
  -7   5   2       42.71       44.40      2.33 o
  -6   5   2     1298.00     1267.23     11.30 o
  -5   5   2     1010.54      970.10      9.55 o
  -4   5   2       11.51        7.95      1.42 o
  -3   5   2      577.23      577.93      6.72 o
  -2   5   2      481.65      470.88      5.57 o
  -1   5   2      335.00      288.53      5.47 o
   0   5   2     4962.05     5471.77     56.75 o
   1   5   2      591.03      645.14      7.84 o
   2   5   2     1240.69     1199.49     12.93 o
   3   5   2     1250.59     1183.29     12.88 o
   4   5   2      106.23       96.08      2.45 o
   5   5   2      105.52       97.75      2.74 o
   6   5   2      264.53      266.18      4.41 o
   7   5   2      303.76      296.16      6.26 o
   8   5   2        0.54       -0.89      1.84 o
   9   5   2        0.36       -1.73      1.73 o
  10   5   2        5.90        3.94      2.04 o
  11   5   2       23.74       32.12      2.79 o
  12   5   2        0.48        1.93      2.85 o
  13   5   2        2.19       -1.18      4.22 o
 -12   6   2        1.62       -2.63      2.63 o
 -11   6   2       37.58       37.65      2.95 o
 -10   6   2        0.75        0.54      2.07 o
  -9   6   2        0.01       -0.97      1.90 o
  -8   6   2       63.81       60.99      3.01 o
  -7   6   2      403.53      377.94      5.77 o
  -6   6   2       18.47       20.08      1.91 o
  -5   6   2        4.68        1.71      1.55 o
  -4   6   2       23.56       23.29      1.77 o
  -3   6   2      478.09      451.03      6.00 o
  -2   6   2     2093.23     2150.65     21.99 o
  -1   6   2      388.65      394.42      5.79 o
   0   6   2       18.89       16.74      2.41 o
   1   6   2       79.87       89.54      3.84 o
   2   6   2      465.56      507.50     11.45 o
   3   6   2       67.42       57.16      3.01 o
   4   6   2       29.33       31.64      2.20 o
   5   6   2        5.95        8.29      1.87 o
   6   6   2      129.19      105.70      3.49 o
   7   6   2       40.15       38.73      2.44 o
   8   6   2       19.30       19.89      2.37 o
   9   6   2       19.47       21.07      2.76 o
  10   6   2        1.71       -0.12      2.09 o
  11   6   2        0.00       -1.95      2.26 o
  12   6   2        0.20        1.04      2.56 o
 -12   7   2        4.63        0.65      2.91 o
 -11   7   2        0.56       -3.32      3.32 o
 -10   7   2       32.46       31.89      2.88 o
  -9   7   2       96.49      100.79      4.09 o
  -8   7   2        3.82        4.21      2.06 o
  -7   7   2        1.59       -1.40      1.81 o
  -6   7   2        0.04       -1.99      1.99 o
  -5   7   2       41.63       34.93      2.43 o
  -4   7   2      770.71      653.91      8.08 o
  -3   7   2        0.36       -1.40      1.40 o
  -2   7   2       69.22       82.70      3.33 o
  -1   7   2       10.02        7.52      2.15 o
   0   7   2      316.24      315.20      6.66 o
   1   7   2        3.98        1.94      1.96 o
   2   7   2      333.70      321.98      6.70 o
   3   7   2      114.00       97.66      4.16 o
   4   7   2        0.40       -1.88      1.88 o
   5   7   2       12.47       19.05      2.53 o
   6   7   2       60.85       63.96      4.28 o
   7   7   2      219.46      227.23      5.69 o
   8   7   2        3.85        3.35      2.03 o
   9   7   2       10.37        5.70      2.14 o
  10   7   2        1.09        4.24      2.38 o
  11   7   2       28.45       35.53      3.55 o
 -11   8   2       16.26       13.55      3.60 o
 -10   8   2       46.57       50.56      3.77 o
  -9   8   2       19.00       23.94      3.21 o
  -8   8   2       44.97       49.05      3.03 o
  -7   8   2      135.51      135.23      3.89 o
  -6   8   2      179.89      174.75      4.43 o
  -5   8   2      150.66      143.81      4.55 o
  -4   8   2        0.78       -2.06      2.06 o
  -3   8   2      329.62      299.95      8.09 o
  -2   8   2      281.30      293.46      7.02 o
  -1   8   2       65.39       77.98      3.83 o
   0   8   2       46.56       28.38      2.90 o
   1   8   2      130.75      117.43      4.77 o
   2   8   2      966.20      997.32     14.45 o
   3   8   2      288.44      307.46      7.12 o
   4   8   2      260.57      247.14      6.48 o
   5   8   2      309.99      296.47      6.20 o
   6   8   2        6.94        9.27      3.70 o
   7   8   2        5.20        5.48      2.37 o
   8   8   2       27.61       22.63      2.85 o
   9   8   2        0.06       -0.58      2.38 o
  10   8   2        7.43        5.15      2.81 o
  11   8   2        0.50        3.03      4.98 o
 -10   9   2        0.17        4.50      4.07 o
  -9   9   2       83.64      101.65      5.28 o
  -8   9   2        0.31       -1.33      2.81 o
  -7   9   2        0.02       -1.99      2.77 o
  -6   9   2       18.48       18.51      3.13 o
  -5   9   2      113.80      114.52      6.01 o
  -4   9   2       18.21        4.01      2.75 o
  -3   9   2       50.47       50.63      4.50 o
  -2   9   2       99.79      113.16      5.04 o
  -1   9   2      139.51      130.96      5.41 o
   0   9   2      199.11      204.36      6.26 o
   1   9   2       73.96       65.12      5.18 o
   2   9   2      293.06      306.53      7.60 o
   3   9   2      131.55      152.15      5.79 o
   4   9   2      199.73      208.64     10.94 o
   5   9   2       48.90       40.55      4.43 o
   6   9   2       78.94       70.93      4.37 o
   7   9   2        5.08       -2.67      2.67 o
   8   9   2        0.19       -2.82      2.82 o
   9   9   2        0.06        3.32      3.17 o
  10   9   2        0.65        3.63      4.84 o
  -9  10   2        9.47       13.23      4.73 o
  -8  10   2        4.22        2.52      3.29 o
  -7  10   2        0.84       -2.94      3.25 o
  -6  10   2        0.04       -2.91      2.91 o
  -5  10   2        1.03        4.93      3.86 o
  -4  10   2       10.00       12.26      6.01 o
  -3  10   2       33.31       41.51      3.97 o
  -2  10   2        0.27        4.01      3.07 o
  -1  10   2        2.15       -0.93      3.04 o
   0  10   2       41.32       46.49      4.39 o
   1  10   2       18.92       16.55      3.46 o
   2  10   2       55.09       59.34      4.24 o
   3  10   2       31.93       35.90      7.96 o
   4  10   2       49.48       49.40      4.94 o
   5  10   2        4.31        1.44      3.57 o
   6  10   2       36.30       29.29      4.33 o
   7  10   2        3.23       -1.24      3.07 o
   8  10   2        0.60       -3.18      3.18 o
  -7  11   2        6.13        5.44      3.95 o
  -6  11   2       19.75       21.47      3.90 o
  -5  11   2      129.86      153.94      7.85 o
  -4  11   2        1.61        0.87      3.82 o
  -3  11   2        6.68        8.75      3.59 o
  -2  11   2        0.11       -3.87      3.87 o
  -1  11   2        5.96       13.63      3.64 o
   0  11   2       26.21       30.74      4.02 o
   1  11   2        1.16       -1.09      3.18 o
   2  11   2       13.27        9.88      4.20 o
   3  11   2        2.29       -2.22      4.94 o
   4  11   2        0.57       -3.71      3.71 o
   5  11   2        0.00       -4.27      4.27 o
   6  11   2       18.80       19.94      5.56 o
   7  11   2        6.72       10.33      3.73 o
  -5  12   2       10.81       10.70      4.77 o
  -4  12   2       66.25       77.32      6.70 o
  -3  12   2       47.51       49.93      5.87 o
  -2  12   2       17.04       15.90      4.10 o
  -1  12   2        1.55        4.30      3.74 o
   0  12   2        4.18        9.92      3.99 o
   1  12   2       92.21      112.81      8.87 o
   2  12   2        1.32        3.10      4.60 o
   3  12   2        0.15       -3.90      3.90 o
   4  12   2       55.12       59.94      7.27 o
 -14   1   3        1.48       -2.52      2.81 o
 -13   1   3        0.45        5.29      2.63 o
 -12   1   3       13.49       11.42      2.63 o
 -11   1   3       61.78       64.20      3.28 o
 -10   1   3      158.98      167.20      4.41 o
  -9   1   3       26.04       25.33      2.12 o
  -8   1   3        5.87        2.73      1.19 o
  -7   1   3      815.38      806.73      8.10 o
  -6   1   3      290.85      286.47      3.60 o
  -5   1   3        0.28       -0.67      0.67 o
  -4   1   3      236.70      248.71      3.01 o
  -3   1   3     1174.77     1306.35      9.90 o
  -2   1   3    24317.52    25696.89    216.06 o
  -1   1   3      913.87     1013.52     11.21 o
   0   1   3    12378.51    13074.03    107.98 o
   1   1   3     5468.79     5632.68     38.02 o
   2   1   3     4177.06     4197.11     29.11 o
   3   1   3      304.52      282.92      3.51 o
   4   1   3      132.94      123.23      2.02 o
   5   1   3      638.23      650.56      6.55 o
   6   1   3       15.33       27.51      1.05 o
   7   1   3       11.85        9.64      0.94 o
   8   1   3      191.41      169.78      2.77 o
   9   1   3       66.18       54.23      2.46 o
  10   1   3       33.46       34.32      2.47 o
  11   1   3       17.68       24.25      2.38 o
  12   1   3        5.86        8.07      2.24 o
  13   1   3        1.00        5.58      2.26 o
  14   1   3        5.15        2.03      3.78 o
 -14   2   3       15.64       20.16      3.39 o
 -13   2   3       27.88       35.62      3.63 o
 -12   2   3       39.21       42.34      3.39 o
 -11   2   3      158.15      174.67      5.22 o
 -10   2   3       38.56       36.53      2.84 o
  -9   2   3       11.49       11.99      2.12 o
  -8   2   3      348.86      315.12      5.72 o
  -7   2   3      293.04      286.61      4.01 o
  -6   2   3      295.85      289.81      3.91 o
  -5   2   3      292.55      316.14      3.63 o
  -4   2   3     7674.24     7818.07     59.70 o
  -3   2   3       12.97       32.76      1.98 o
  -2   2   3    16404.79    16418.90    164.74 o
  -1   2   3    32612.71    33438.87    337.82 o
   0   2   3    13864.92    14459.65    145.44 o
   1   2   3       20.27       22.62      1.53 o
   2   2   3      446.07      516.22      4.81 o
   3   2   3     2933.56     2822.47     17.99 o
   4   2   3      306.06      327.14      3.30 o
   5   2   3        3.09        1.43      0.66 o
   6   2   3      496.52      517.30      4.93 o
   7   2   3       19.08       21.52      1.15 o
   8   2   3      253.28      241.34      3.57 o
   9   2   3        4.71        2.98      1.70 o
  10   2   3       98.49       87.49      3.27 o
  11   2   3       26.60       23.84      2.38 o
  12   2   3        5.43        0.70      2.04 o
  13   2   3        1.85        0.10      2.99 o
 -14   3   3       32.91       30.30      3.66 o
 -13   3   3       13.70       19.18      3.16 o
 -12   3   3       57.43       59.71      3.65 o
 -11   3   3       69.30       67.28      3.53 o
 -10   3   3       97.08       90.83      3.88 o
  -9   3   3       16.30       20.21      2.44 o
  -8   3   3      698.87      674.74      7.85 o
  -7   3   3       94.09       90.97      2.59 o
  -6   3   3      753.12      715.36      6.88 o
  -5   3   3        0.75        1.38      0.90 o
  -4   3   3      378.54      305.06      4.07 o
  -3   3   3       71.48       65.62      2.33 o
  -2   3   3     2326.33     2386.94     25.51 o
  -1   3   3     2884.80     2936.59     30.84 o
   0   3   3       37.49       46.84      3.47 o
   1   3   3     3234.63     3310.70     30.95 o
   2   3   3      409.58      486.71      5.50 o
   3   3   3      942.48      964.85      8.11 o
   4   3   3       19.53       17.09      1.28 o
   5   3   3     2045.74     1971.83     15.56 o
   6   3   3      358.55      385.56      4.36 o
   7   3   3      118.31      118.80      2.72 o
   8   3   3       27.10       28.42      1.76 o
   9   3   3       22.58       27.89      2.50 o
  10   3   3       63.88       68.57      3.04 o
  11   3   3       15.06       22.39      2.49 o
  12   3   3       54.93       58.67      3.34 o
  13   3   3        0.09       -0.70      2.43 o
 -13   4   3       11.09        8.53      2.93 o
 -12   4   3        2.74       -2.44      2.63 o
 -11   4   3       29.77       36.90      3.15 o
 -10   4   3       53.61       48.82      3.22 o
  -9   4   3        0.00        1.75      1.94 o
  -8   4   3      349.07      346.08      5.34 o
  -7   4   3        0.45        1.52      1.65 o
  -6   4   3      660.40      683.19      6.41 o
  -5   4   3      626.94      627.76      5.90 o
  -4   4   3      312.72      327.08      4.27 o
  -3   4   3      988.36     1091.94     10.83 o
  -2   4   3     4045.58     4092.45     35.11 o
  -1   4   3     3589.97     3495.32     32.97 o
   0   4   3     1314.27     1409.92     13.18 o
   1   4   3     1997.86     1909.18     15.97 o
   2   4   3      752.16      800.43      8.96 o
   3   4   3      540.09      569.35      6.93 o
   4   4   3        0.09       -0.26      0.74 o
   5   4   3      249.55      259.19      3.64 o
   6   4   3        0.04       -1.52      1.52 o
   7   4   3       16.12       20.30      1.67 o
   8   4   3        3.66        2.10      1.66 o
   9   4   3        2.83       -0.45      2.01 o
  10   4   3       27.18       28.19      2.95 o
  11   4   3        0.32        4.08      2.03 o
  12   4   3        0.31        3.13      2.43 o
  13   4   3        5.71        9.52      3.61 o
 -13   5   3       19.99       13.66      3.12 o
 -12   5   3       51.59       56.06      3.78 o
 -11   5   3       22.16       21.91      3.05 o
 -10   5   3       14.82       12.84      2.24 o
  -9   5   3       30.98       28.11      2.40 o
  -8   5   3       29.88       30.28      2.21 o
  -7   5   3        2.57        0.08      1.51 o
  -6   5   3        1.38        0.09      1.42 o
  -5   5   3      255.17      262.83      4.18 o
  -4   5   3       83.66      104.42      2.83 o
  -3   5   3      144.32      173.55      3.32 o
  -2   5   3      285.29      315.69      4.43 o
  -1   5   3        5.94        3.56      1.46 o
   0   5   3       52.96       29.10      2.23 o
   1   5   3     2027.63     2030.78     21.85 o
   2   5   3      659.21      757.00     10.19 o
   3   5   3      255.17      257.34      6.75 o
   4   5   3       51.57       45.49      2.36 o
   5   5   3       17.69       17.78      1.41 o
   6   5   3        0.05        0.88      1.43 o
   7   5   3      139.25      138.21      3.86 o
   8   5   3      141.82      153.07      4.18 o
   9   5   3       68.54       67.08      3.26 o
  10   5   3       26.87       24.76      2.51 o
  11   5   3       75.07      100.85      3.94 o
  12   5   3       17.24       18.88      2.76 o
 -12   6   3        0.46       -0.17      2.59 o
 -11   6   3        2.09        1.78      2.58 o
 -10   6   3       20.99       20.11      2.51 o
  -9   6   3       40.87       55.11      3.00 o
  -8   6   3       37.38       36.13      2.93 o
  -7   6   3       14.97        5.78      2.01 o
  -6   6   3      315.70      299.41      5.04 o
  -5   6   3     1278.31     1225.64     12.92 o
  -4   6   3      154.21      149.37      3.38 o
  -3   6   3       68.02       69.18      2.31 o
  -2   6   3       18.01       17.67      3.17 o
  -1   6   3     1150.68     1230.07     15.68 o
   0   6   3      296.36      271.53      5.69 o
   1   6   3      109.30      120.01      3.05 o
   2   6   3      246.88      216.82      5.56 o
   3   6   3        0.21       -1.70      1.80 o
   4   6   3     1590.58     1431.68     16.10 o
   5   6   3      204.05      175.00      4.41 o
   6   6   3      164.45      153.24      4.03 o
   7   6   3       17.73       11.48      2.16 o
   8   6   3       88.98       85.75      3.42 o
   9   6   3        1.70        1.61      1.98 o
  10   6   3       20.43       18.78      3.50 o
  11   6   3       30.69       41.49      3.20 o
  12   6   3       65.17       69.66      3.91 o
 -12   7   3        0.52       -2.15      2.77 o
 -11   7   3        3.23        2.75      2.74 o
 -10   7   3        2.06        0.53      2.35 o
  -9   7   3        0.00        1.46      2.10 o
  -8   7   3       57.65       48.34      2.87 o
  -7   7   3      342.33      340.06      5.60 o
  -6   7   3        2.68       -1.71      1.71 o
  -5   7   3       26.75       21.16      2.23 o
  -4   7   3      460.78      459.55      6.45 o
  -3   7   3        5.48        8.65      1.68 o
  -2   7   3      132.18      121.80      3.40 o
  -1   7   3       37.99       30.82      1.88 o
   0   7   3      200.83      210.23      5.33 o
   1   7   3       20.64       20.84      1.60 o
   2   7   3      719.57      655.97     10.24 o
   3   7   3       62.04       71.71      3.58 o
   4   7   3       75.39       68.14      4.55 o
   5   7   3      275.94      266.08      5.74 o
   6   7   3      528.68      501.90      7.57 o
   7   7   3        3.22       -2.11      2.11 o
   8   7   3        0.02       -0.24      2.15 o
   9   7   3       16.75       25.27      2.99 o
  10   7   3      165.33      194.17      6.78 o
  11   7   3       37.51       39.34      3.62 o
 -11   8   3        3.83        1.86      3.30 o
 -10   8   3       23.44       23.40      3.32 o
  -9   8   3        0.01        0.16      2.13 o
  -8   8   3       11.90       11.91      2.33 o
  -7   8   3       13.34        9.32      2.10 o
  -6   8   3       46.47       45.09      2.70 o
  -5   8   3      107.10      106.48      3.43 o
  -4   8   3       74.88       79.30      3.45 o
  -3   8   3      153.73      162.32      4.34 o
  -2   8   3        1.83       -1.95      1.95 o
  -1   8   3       10.35        4.59      2.31 o
   0   8   3        0.22        0.88      2.25 o
   1   8   3       29.11       25.78      3.39 o
   2   8   3        3.14        1.64      2.56 o
   3   8   3      281.82      278.06      6.82 o
   4   8   3        0.05       -2.34      2.34 o
   5   8   3       10.78       21.20      3.18 o
   6   8   3       19.04       17.49      2.52 o
   7   8   3        2.03        6.45      2.42 o
   8   8   3        3.30        2.90      2.37 o
   9   8   3        5.03        7.67      2.74 o
  10   8   3        2.97        0.80      2.76 o
 -10   9   3        9.25       17.22      4.51 o
  -9   9   3        0.08        2.41      3.86 o
  -8   9   3       78.42       80.73      4.72 o
  -7   9   3       71.22       63.67      3.79 o
  -6   9   3        5.91        5.65      2.74 o
  -5   9   3        0.01       -1.48      3.05 o
  -4   9   3       32.63       31.08      3.44 o
  -3   9   3        2.46        5.08      2.80 o
  -2   9   3      211.35      200.95      6.28 o
  -1   9   3        6.57        5.54      2.66 o
   0   9   3       22.89       12.64      2.86 o
   1   9   3       18.23       11.88      2.96 o
   2   9   3       58.36       58.08      4.01 o
   3   9   3       19.47       27.98      3.43 o
   4   9   3      161.03      159.65      7.07 o
   5   9   3       64.73       60.20      4.24 o
   6   9   3        0.00        1.31      3.16 o
   7   9   3       21.07       25.93      4.05 o
   8   9   3        4.56        5.63      3.19 o
   9   9   3        4.29        7.34      3.31 o
  -9  10   3        0.51        2.74      4.15 o
  -8  10   3       13.10       12.26      4.45 o
  -7  10   3       24.04       19.68      4.14 o
  -6  10   3       21.96       20.14      3.55 o
  -5  10   3      144.49      171.04      7.70 o
  -4  10   3       26.58       35.29      3.89 o
  -3  10   3       55.69       67.62      4.58 o
  -2  10   3       48.85       45.13      5.37 o
  -1  10   3      413.04      419.50      9.52 o
   0  10   3      213.84      208.14      6.74 o
   1  10   3        4.66        0.52      2.99 o
   2  10   3       11.74        5.91      3.11 o
   3  10   3       69.32       67.99      5.29 o
   4  10   3       12.82        8.77      4.33 o
   5  10   3       13.71       21.72      5.25 o
   6  10   3       73.12       84.84      5.76 o
   7  10   3        8.71        3.78      3.39 o
   8  10   3        3.29        0.23      3.32 o
  -7  11   3        1.60       -1.55      3.69 o
  -6  11   3        1.37        2.02      3.28 o
  -5  11   3        4.34        0.28      5.12 o
  -4  11   3       53.95       53.33      5.49 o
  -3  11   3      248.44      269.14      8.22 o
  -2  11   3       44.96       50.27      4.45 o
  -1  11   3       27.66       31.73      4.08 o
   0  11   3       67.39       80.83      5.16 o
   1  11   3       83.05       89.43      5.21 o
   2  11   3       55.89       57.33      5.50 o
   3  11   3        0.44       -6.30      6.30 o
   4  11   3        7.94        6.24      5.85 o
   5  11   3        3.16        4.55      4.91 o
   6  11   3        1.41       -1.12      3.80 o
   7  11   3        3.81        5.92      5.80 o
  -5  12   3        1.17       -1.00      4.61 o
  -4  12   3        2.16        2.97      4.68 o
  -3  12   3        0.58        1.22      4.37 o
  -2  12   3       21.42       21.46      5.57 o
  -1  12   3       16.76       11.03      3.94 o
   0  12   3       39.17       54.68      5.10 o
   1  12   3        1.73        5.98      4.43 o
   2  12   3       46.76       40.88      5.56 o
   3  12   3        0.52        1.30      4.52 o
   4  12   3        6.81        5.48      4.25 o
 -14   0   4        0.63       -2.40      4.03 o
 -13   0   4       46.30       43.98      4.81 o
 -12   0   4       18.98       15.04      3.84 o
 -11   0   4       24.55       26.00      3.74 o
 -10   0   4      356.15      345.74      8.69 o
  -9   0   4      182.53      152.88      5.39 o
  -8   0   4       62.55       62.98      3.43 o
  -7   0   4      212.89      163.88      7.27 o
  -6   0   4        2.10        0.88      1.28 o
  -5   0   4       56.82       32.69      1.95 o
  -4   0   4     3943.38     4165.63     49.05 o
  -3   0   4    20385.55    19970.94    232.20 o
  -2   0   4     1611.47     1558.37     23.61 o
  -1   0   4     4353.39     4882.86     70.12 o
   0   0   4      138.44      277.43      6.57 o
   1   0   4    53366.42    54728.79    626.82 o
   2   0   4      430.98      481.21      6.55 o
   3   0   4      340.34      375.00      6.46 o
   4   0   4     2355.58     2382.31     31.80 o
   5   0   4      942.99      852.71     13.15 o
   6   0   4       20.28       15.80      1.16 o
   7   0   4     1329.93     1331.13     15.67 o
   8   0   4      353.39      337.36      8.50 o
   9   0   4       22.42       30.75      2.71 o
  10   0   4        0.95       -2.24      2.24 o
  11   0   4       16.77       17.60      3.02 o
  12   0   4       45.96       51.06      4.03 o
  13   0   4        4.28        1.90      3.11 o
 -14   1   4        1.01        2.19      3.01 o
 -13   1   4        1.35       -2.44      2.44 o
 -12   1   4       27.73       25.75      2.95 o
 -11   1   4        7.93        7.10      2.38 o
 -10   1   4       50.52       46.83      2.83 o
  -9   1   4       35.38       36.97      2.30 o
  -8   1   4       61.69       67.98      2.46 o
  -7   1   4      248.68      234.58      3.75 o
  -6   1   4      488.90      557.58      5.62 o
  -5   1   4      161.75      133.13      2.36 o
  -4   1   4     2773.27     2815.17     26.31 o
  -3   1   4     3610.81     3890.51     37.08 o
  -2   1   4    19032.80    19707.46    198.09 o
  -1   1   4     2757.95     2666.68     24.65 o
   0   1   4      202.12      197.38      2.19 o
   1   1   4      142.01      174.26      1.93 o
   2   1   4       59.22       64.76      1.12 o
   3   1   4      657.11      615.74      5.88 o
   4   1   4      863.03      916.33      8.42 o
   5   1   4      387.70      470.11      4.70 o
   6   1   4      835.00      906.75      8.87 o
   7   1   4       93.21       87.27      1.97 o
   8   1   4       11.84       13.47      1.11 o
   9   1   4      127.04      127.37      4.48 o
  10   1   4        4.96        4.63      2.68 o
  11   1   4       28.73       23.48      2.26 o
  12   1   4       13.68       17.61      2.61 o
  13   1   4       10.25        8.75      2.34 o
 -14   2   4        0.45       -2.64      2.88 o
 -13   2   4       10.53       14.72      3.13 o
 -12   2   4        2.12        0.00      2.46 o
 -11   2   4       13.54       14.77      2.68 o
 -10   2   4      157.98      166.23      4.99 o
  -9   2   4       53.72       48.42      2.86 o
  -8   2   4       34.53       25.12      1.83 o
  -7   2   4       44.84       42.61      2.01 o
  -6   2   4        0.05        1.54      1.04 o
  -5   2   4        0.02       -1.04      1.08 o
  -4   2   4     3491.21     3607.95     30.34 o
  -3   2   4     8233.50     8667.79     77.68 o
  -2   2   4    20555.34    21270.68    213.94 o
  -1   2   4     3102.08     3354.99     34.69 o
   0   2   4       86.70       76.90      1.98 o
   1   2   4        7.78        7.42      1.10 o
   2   2   4     3451.12     3820.90     29.45 o
   3   2   4        5.62        5.51      0.61 o
   4   2   4      138.73      162.97      1.98 o
   5   2   4      181.48      184.98      2.40 o
   6   2   4      407.69      425.48      4.28 o
   7   2   4      141.15      117.90      2.10 o
   8   2   4       55.03       51.57      1.87 o
   9   2   4       72.57       63.42      2.48 o
  10   2   4       16.85       13.83      2.02 o
  11   2   4        1.85        2.41      1.89 o
  12   2   4        5.24        5.14      2.18 o
  13   2   4        0.03        6.22      2.94 o
 -14   3   4        3.69       12.94      3.32 o
 -13   3   4        5.05        9.94      2.99 o
 -12   3   4        8.36        5.80      2.55 o
 -11   3   4       73.74       73.45      3.79 o
 -10   3   4        8.39        1.40      2.24 o
  -9   3   4       16.55       17.29      2.41 o
  -8   3   4      342.24      332.38      4.40 o
  -7   3   4       48.48       39.54      1.69 o
  -6   3   4      157.57      163.37      2.81 o
  -5   3   4       33.58       31.31      1.42 o
  -4   3   4     2816.96     2863.77     24.92 o
  -3   3   4      909.85      895.14     11.02 o
  -2   3   4     9997.10    10042.32    100.94 o
  -1   3   4     2951.85     3041.78     31.97 o
   0   3   4      508.37      433.99      6.07 o
   1   3   4      542.55      559.11      6.44 o
   2   3   4     2603.33     2837.05     26.50 o
   3   3   4     1027.30     1265.04      9.62 o
   4   3   4      496.51      539.19      5.02 o
   5   3   4      245.33      221.27      3.33 o
   6   3   4        9.98        8.70      1.04 o
   7   3   4       53.57       47.32      1.78 o
   8   3   4      575.89      558.44      6.59 o
   9   3   4       48.77       46.21      3.45 o
  10   3   4        2.21        0.70      1.85 o
  11   3   4       20.95       24.73      2.68 o
  12   3   4        5.32        0.22      2.17 o
  13   3   4        5.31        6.46      3.41 o
 -13   4   4       11.07        7.20      2.96 o
 -12   4   4        5.22       -1.91      2.52 o
 -11   4   4       72.50       93.17      4.20 o
 -10   4   4       46.34       46.02      3.23 o
  -9   4   4      207.95      175.44      4.29 o
  -8   4   4       25.91       21.64      2.94 o
  -7   4   4     1701.25     1632.56     12.97 o
  -6   4   4      263.98      233.07      3.57 o
  -5   4   4        5.84        5.79      1.34 o
  -4   4   4     2184.72     2338.07     23.26 o
  -3   4   4    13121.32    13271.20    133.18 o
  -2   4   4     2462.14     2449.74     31.82 o
  -1   4   4       10.49       11.33      1.57 o
   0   4   4        0.21        1.03      1.40 o
   1   4   4     1253.15     1184.58     12.39 o
   2   4   4      594.03      490.47      6.30 o
   3   4   4       44.02       44.07      2.02 o
   4   4   4        5.60       14.42      2.80 o
   5   4   4      175.38      148.33      2.55 o
   6   4   4     1106.10     1029.02      9.89 o
   7   4   4       90.17      111.73      4.26 o
   8   4   4       31.58       36.15      2.37 o
   9   4   4      101.94       96.58      3.49 o
  10   4   4        0.55        3.26      1.95 o
  11   4   4        1.98        2.30      2.03 o
  12   4   4        3.17        1.53      2.42 o
  13   4   4       17.74       20.13      4.00 o
 -13   5   4        0.19        1.21      2.81 o
 -12   5   4        8.46       11.78      3.40 o
 -11   5   4       16.72       18.97      2.93 o
 -10   5   4        8.50        7.30      2.11 o
  -9   5   4      111.48      136.44      4.04 o
  -8   5   4      131.01      106.70      3.24 o
  -7   5   4      169.52      160.93      3.69 o
  -6   5   4        0.62       -1.50      1.50 o
  -5   5   4     2240.97     2209.29     17.75 o
  -4   5   4       16.66       17.90      1.91 o
  -3   5   4        7.56        4.15      1.29 o
  -2   5   4      335.01      368.97      4.97 o
  -1   5   4       83.91       75.14      2.72 o
   0   5   4      353.76      383.09      4.98 o
   1   5   4        0.22       -0.93      0.93 o
   2   5   4      131.54      130.18      3.64 o
   3   5   4     1547.73     1530.92     17.86 o
   4   5   4     1127.29     1107.20     12.52 o
   5   5   4      521.47      491.95      5.81 o
   6   5   4        9.60        8.58      1.59 o
   7   5   4      237.47      255.08      5.46 o
   8   5   4      156.00      153.89      4.24 o
   9   5   4       17.31       22.76      2.37 o
  10   5   4        0.93        3.95      2.25 o
  11   5   4        2.73        7.69      2.41 o
  12   5   4        5.71        9.72      2.66 o
 -12   6   4        0.92        0.97      2.70 o
 -11   6   4        8.22       11.42      2.88 o
 -10   6   4        0.15        3.43      2.07 o
  -9   6   4        2.58        3.57      2.09 o
  -8   6   4        0.26       -1.16      1.73 o
  -7   6   4       47.33       41.63      2.83 o
  -6   6   4       51.49       48.75      2.34 o
  -5   6   4        0.32       -2.14      2.14 o
  -4   6   4      565.11      557.43      7.13 o
  -3   6   4      139.54      128.19      3.33 o
  -2   6   4       13.35       21.66      1.39 o
  -1   6   4      448.83      476.65      8.05 o
   0   6   4       67.29       62.30      3.03 o
   1   6   4       98.95       88.98      3.44 o
   2   6   4        0.22       -1.54      1.54 o
   3   6   4       29.26       19.80      2.19 o
   4   6   4       12.47        7.92      1.91 o
   5   6   4      117.96      121.44      3.53 o
   6   6   4        0.55       -1.18      1.73 o
   7   6   4        7.16        5.72      2.27 o
   8   6   4        8.06        6.46      2.04 o
   9   6   4       52.97       62.22      3.22 o
  10   6   4        4.40        3.93      2.77 o
  11   6   4       12.16       16.23      2.73 o
  12   6   4       18.46       14.07      2.86 o
 -12   7   4        0.01        1.57      2.89 o
 -11   7   4        2.53        2.22      2.72 o
 -10   7   4        6.19        4.69      2.67 o
  -9   7   4        0.04        1.82      2.18 o
  -8   7   4      266.04      248.76      4.96 o
  -7   7   4       30.50       19.27      2.12 o
  -6   7   4       67.79       68.45      2.61 o
  -5   7   4       15.64        9.81      1.85 o
  -4   7   4      132.00      114.68      3.38 o
  -3   7   4       32.86       36.43      1.82 o
  -2   7   4        2.16       -1.15      1.91 o
  -1   7   4       65.12       67.39      3.36 o
   0   7   4        0.56        1.10      1.23 o
   1   7   4        2.01        0.80      1.98 o
   2   7   4        0.02       -0.76      1.98 o
   3   7   4      662.91      680.91     12.31 o
   4   7   4      200.26      184.87      5.33 o
   5   7   4      185.56      171.58      4.87 o
   6   7   4        1.26       -0.16      2.10 o
   7   7   4       13.58       19.77      2.65 o
   8   7   4        6.48       11.80      2.52 o
   9   7   4        7.97        5.79      2.53 o
  10   7   4       10.81       19.07      3.04 o
  11   7   4       23.85       35.23      3.58 o
 -11   8   4        0.57       -3.04      3.04 o
 -10   8   4       25.89       25.20      3.28 o
  -9   8   4        7.73        5.43      3.03 o
  -8   8   4        9.61       12.22      3.11 o
  -7   8   4       62.91       73.40      3.75 o
  -6   8   4      163.96      154.34      4.25 o
  -5   8   4        1.37       -1.49      1.61 o
  -4   8   4        1.92       -1.19      1.85 o
  -3   8   4       72.33       85.59      3.35 o
  -2   8   4        3.74        2.10      1.53 o
  -1   8   4      110.85      104.27      4.82 o
   0   8   4       15.27       14.07      2.65 o
   1   8   4      329.04      322.56      7.18 o
   2   8   4      667.42      611.08     10.43 o
   3   8   4      326.85      321.60      7.45 o
   4   8   4        4.90       -2.82      2.95 o
   5   8   4      274.01      278.86      7.11 o
   6   8   4      186.18      181.22      6.22 o
   7   8   4        0.54        0.13      2.27 o
   8   8   4       10.07       10.29      2.62 o
   9   8   4       30.94       35.62      3.37 o
  10   8   4        9.91       12.17      3.11 o
 -10   9   4        0.18        1.73      4.08 o
  -9   9   4        0.04       -1.40      3.87 o
  -8   9   4       22.50       23.99      3.49 o
  -7   9   4        0.71        3.68      4.33 o
  -6   9   4       47.86       44.53      5.89 o
  -5   9   4        6.82        3.29      2.77 o
  -4   9   4        8.85        4.92      2.80 o
  -3   9   4      113.09      108.14      6.88 o
  -2   9   4      212.07      188.15      6.88 o
  -1   9   4        7.82        2.65      2.60 o
   0   9   4      259.14      244.62      6.77 o
   1   9   4       99.97       95.25      4.64 o
   2   9   4       42.03       35.76      3.66 o
   3   9   4       86.04       84.56      4.61 o
   4   9   4      453.36      455.89     11.17 o
   5   9   4       18.11       15.55      3.31 o
   6   9   4        9.90       10.64      3.28 o
   7   9   4       11.93       19.41      3.51 o
   8   9   4       31.85       50.10      5.68 o
   9   9   4       20.61       20.25      3.74 o
  -9  10   4        1.03        4.70      5.73 o
  -8  10   4        4.41       -0.44      4.09 o
  -7  10   4        0.16       -0.10      3.45 o
  -6  10   4        6.70        4.89      3.06 o
  -5  10   4        0.24       -5.92      5.92 o
  -4  10   4       21.16       16.66      3.47 o
  -3  10   4       20.67       21.03      3.41 o
  -2  10   4       72.57       83.98      4.87 o
  -1  10   4        7.72       11.89      3.33 o
   0  10   4       28.77       24.85      3.59 o
   1  10   4       38.70       35.84      3.87 o
   2  10   4        8.38        8.45      3.74 o
   3  10   4        7.42       13.59      4.14 o
   4  10   4        0.07       -3.38      3.38 o
   5  10   4        4.33        9.12      4.73 o
   6  10   4        0.27       -1.05      3.44 o
   7  10   4        3.51       -1.82      3.34 o
   8  10   4        1.54        1.51      3.48 o
  -7  11   4        1.33       -0.73      5.10 o
  -6  11   4        7.21        4.85      3.37 o
  -5  11   4        9.66        1.83      5.37 o
  -4  11   4       57.03       65.12      5.88 o
  -3  11   4        3.11        5.05      3.97 o
  -2  11   4       13.30       25.60      4.06 o
  -1  11   4        3.43        0.58      3.27 o
   0  11   4       54.03       74.89      5.09 o
   1  11   4       38.69       50.54      6.52 o
   2  11   4        1.82        2.53      5.17 o
   3  11   4        4.14       11.98      4.47 o
   4  11   4       44.17       56.90      5.58 o
   5  11   4        0.47       -3.50      3.50 o
   6  11   4        1.37       -0.98      3.71 o
  -5  12   4        0.03        5.03      5.70 o
  -4  12   4       21.69       30.19      5.32 o
  -3  12   4       37.27       48.00      6.34 o
  -2  12   4       25.80       28.63      4.42 o
  -1  12   4        4.93        3.12      3.80 o
   0  12   4        0.22       -3.18      3.54 o
   1  12   4       14.15       26.42      5.09 o
   2  12   4       98.91      119.44      7.53 o
   3  12   4        7.66        6.02      4.47 o
   4  12   4        3.84        6.01      5.66 o
 -14   1   5       20.97       29.14      3.73 o
 -13   1   5       14.87       10.87      3.01 o
 -12   1   5        4.45        5.52      2.46 o
 -11   1   5        0.67        2.18      2.29 o
 -10   1   5      303.41      294.07      5.74 o
  -9   1   5       10.38       11.05      1.87 o
  -8   1   5       87.45       85.46      3.18 o
  -7   1   5       93.16       99.19      2.40 o
  -6   1   5      153.01      183.86      3.05 o
  -5   1   5       39.86       28.22      1.53 o
  -4   1   5      326.92      393.55      4.41 o
  -3   1   5       57.79       59.71      2.39 o
  -2   1   5      262.31      256.76      5.88 o
  -1   1   5     2707.31     2703.21     30.34 o
   0   1   5     3680.47     3666.48     33.47 o
   1   1   5     9381.24     9340.25     65.66 o
   2   1   5      291.80      329.62      3.33 o
   3   1   5      363.84      455.99      4.40 o
   4   1   5      132.70      152.24      2.41 o
   5   1   5       55.03       55.77      1.62 o
   6   1   5     1065.40     1052.57     10.07 o
   7   1   5       46.93       45.42      1.94 o
   8   1   5       82.41       67.24      3.84 o
   9   1   5        0.28        0.09      2.48 o
  10   1   5      250.48      250.93      4.72 o
  11   1   5       27.94       31.12      2.29 o
  12   1   5        2.48        5.80      1.91 o
  13   1   5        0.57       -0.72      2.93 o
 -14   2   5        0.01        1.63      3.54 o
 -13   2   5       24.32       22.69      3.34 o
 -12   2   5       72.61       79.57      4.11 o
 -11   2   5      233.95      226.04      5.96 o
 -10   2   5      514.55      525.97      8.74 o
  -9   2   5      263.31      246.70      6.94 o
  -8   2   5      219.56      214.80      5.53 o
  -7   2   5      476.38      442.79      6.46 o
  -6   2   5      720.92      763.44      8.33 o
  -5   2   5     1512.71     1575.22     15.93 o
  -4   2   5     2396.42     2670.86     22.90 o
  -3   2   5     6647.47     6505.70     59.02 o
  -2   2   5        5.19       13.70      1.47 o
  -1   2   5    10592.55    10864.50    108.74 o
   0   2   5        7.59        9.25      1.05 o
   1   2   5     3361.97     3099.61     28.58 o
   2   2   5     1301.86     1333.71     11.09 o
   3   2   5      413.26      397.40      3.95 o
   4   2   5     1730.96     1918.43     13.32 o
   5   2   5     1327.02     1364.43     10.00 o
   6   2   5       94.12      111.03      1.91 o
   7   2   5       12.68        8.56      0.92 o
   8   2   5       28.79       30.43      1.44 o
   9   2   5      336.77      330.54      5.33 o
  10   2   5        0.10       -0.69      1.66 o
  11   2   5        9.92       11.14      1.98 o
  12   2   5        9.93       11.35      2.10 o
  13   2   5        2.63       -2.60      2.60 o
 -14   3   5        0.78        2.47      3.01 o
 -13   3   5       24.72       30.50      3.51 o
 -12   3   5       27.64       31.21      3.24 o
 -11   3   5       30.99       26.12      2.89 o
 -10   3   5       82.22       81.44      3.82 o
  -9   3   5       30.91       36.04      2.83 o
  -8   3   5        4.48        1.31      2.48 o
  -7   3   5       72.06       73.63      2.19 o
  -6   3   5      299.01      299.04      3.88 o
  -5   3   5      394.21      349.87      4.79 o
  -4   3   5       42.40       26.74      2.57 o
  -3   3   5     1855.27     1878.43     20.93 o
  -2   3   5      477.76      423.73      6.47 o
  -1   3   5        2.40        0.33      1.25 o
   0   3   5     1378.55     1334.68     15.09 o
   1   3   5      351.56      350.81      5.20 o
   2   3   5     6766.88     7022.96     63.39 o
   3   3   5     4153.87     4430.94     34.63 o
   4   3   5       14.63       24.37      1.39 o
   5   3   5        1.14       -0.77      0.77 o
   6   3   5      966.72      993.39      8.95 o
   7   3   5        3.08        2.42      1.14 o
   8   3   5        5.93        6.49      1.47 o
   9   3   5       21.48       25.62      2.13 o
  10   3   5       22.81       25.54      2.27 o
  11   3   5       24.64       29.46      2.54 o
  12   3   5        0.07        0.86      2.01 o
  13   3   5        1.27        3.25      3.18 o
 -13   4   5        0.20        0.00      2.78 o
 -12   4   5       12.15       11.01      2.91 o
 -11   4   5       13.12       16.13      2.82 o
 -10   4   5        4.85        0.00      2.26 o
  -9   4   5        1.89       -2.03      2.03 o
  -8   4   5      168.59      169.47      5.31 o
  -7   4   5      309.88      296.12      4.32 o
  -6   4   5       67.48       70.61      2.17 o
  -5   4   5      458.73      506.14      5.85 o
  -4   4   5        8.36       23.19      2.30 o
  -3   4   5       22.72       24.33      2.22 o
  -2   4   5       13.58       17.93      1.92 o
  -1   4   5       97.90      102.63      3.66 o
   0   4   5      175.73      228.93      4.45 o
   1   4   5       25.89       15.39      1.77 o
   2   4   5      273.57      246.18      4.48 o
   3   4   5      709.06      854.60      9.77 o
   4   4   5     2250.09     2463.65     17.94 o
   5   4   5      202.66      208.90      3.43 o
   6   4   5      310.41      293.90      4.05 o
   7   4   5      207.42      194.60      4.25 o
   8   4   5       23.55       21.83      2.25 o
   9   4   5       10.22       10.45      2.08 o
  10   4   5       55.70       62.70      3.03 o
  11   4   5        1.51        1.74      1.98 o
  12   4   5        0.69        1.80      2.35 o
  13   4   5       10.87        5.69      5.28 o
 -13   5   5        5.64        4.11      3.07 o
 -12   5   5       45.79       51.81      3.85 o
 -11   5   5      213.49      223.73      6.24 o
 -10   5   5        3.81        2.39      2.32 o
  -9   5   5        0.02       -1.52      2.35 o
  -8   5   5       82.46       66.26      2.64 o
  -7   5   5       40.07       33.91      1.78 o
  -6   5   5      331.93      288.90      4.00 o
  -5   5   5       57.13       56.08      2.64 o
  -4   5   5       92.42      116.20      4.86 o
  -3   5   5      356.33      340.95      5.47 o
  -2   5   5        6.24        4.09      1.91 o
  -1   5   5      139.34      129.40      3.83 o
   0   5   5     1118.17     1125.54     12.33 o
   1   5   5      356.36      363.15      5.58 o
   2   5   5       84.40      108.88      3.19 o
   3   5   5       90.39      122.49      5.54 o
   4   5   5      186.70      185.88      4.54 o
   5   5   5      111.83      111.98      3.16 o
   6   5   5       78.33       62.77      2.55 o
   7   5   5      337.50      302.96      6.01 o
   8   5   5        0.86        1.22      1.95 o
   9   5   5        2.35        4.55      2.06 o
  10   5   5        2.81        2.33      1.95 o
  11   5   5       27.90       26.63      2.74 o
  12   5   5        5.72        4.96      2.50 o
 -12   6   5       24.17       19.51      3.26 o
 -11   6   5        1.11        1.62      2.61 o
 -10   6   5        0.77       -0.42      2.41 o
  -9   6   5      303.32      310.27      5.93 o
  -8   6   5       10.64        3.59      1.79 o
  -7   6   5      191.96      170.35      3.54 o
  -6   6   5       87.56       69.33      2.58 o
  -5   6   5      259.56      253.99      4.39 o
  -4   6   5      200.23      169.39      3.79 o
  -3   6   5      171.12      182.03      3.74 o
  -2   6   5        1.93        0.34      1.06 o
  -1   6   5      348.04      313.69      5.75 o
   0   6   5      623.05      576.01      8.14 o
   1   6   5      201.55      223.17      4.47 o
   2   6   5       59.38       66.30      3.14 o
   3   6   5      405.08      393.31      7.00 o
   4   6   5        6.41        3.08      1.70 o
   5   6   5      307.12      287.65      5.21 o
   6   6   5       79.84       68.33      2.93 o
   7   6   5      233.82      244.78      5.68 o
   8   6   5        2.78        1.32      2.16 o
   9   6   5       32.96       36.87      3.00 o
  10   6   5      118.94      137.83      5.00 o
  11   6   5        0.81       -0.81      2.50 o
  12   6   5       19.96       29.02      3.52 o
 -12   7   5        0.04       -2.62      2.62 o
 -11   7   5        4.38        5.42      3.60 o
 -10   7   5        0.10        0.57      2.47 o
  -9   7   5       70.12       82.20      4.05 o
  -8   7   5        5.35        4.84      2.07 o
  -7   7   5        1.58        2.29      1.76 o
  -6   7   5      123.12      120.63      3.38 o
  -5   7   5      136.63      116.10      3.59 o
  -4   7   5       20.50       14.82      1.88 o
  -3   7   5       90.83       80.70      4.09 o
  -2   7   5       22.77       20.69      2.51 o
  -1   7   5      167.42      152.02      4.79 o
   0   7   5       53.80       66.38      3.41 o
   1   7   5      260.54      250.79      5.92 o
   2   7   5      406.79      391.69      7.72 o
   3   7   5      179.54      164.22      5.10 o
   4   7   5       35.93       29.54      2.94 o
   5   7   5      956.90      980.86     21.70 o
   6   7   5        3.42        1.13      2.54 o
   7   7   5       21.89       24.26      2.70 o
   8   7   5        0.15       -2.07      2.07 o
   9   7   5        5.22        2.18      2.41 o
  10   7   5        1.52        6.05      2.72 o
  11   7   5        7.40        2.49      2.93 o
 -11   8   5        1.84       -3.17      3.17 o
 -10   8   5        0.82       -0.78      2.66 o
  -9   8   5        5.43        8.37      2.67 o
  -8   8   5       10.81       10.19      2.34 o
  -7   8   5       16.78       21.52      2.32 o
  -6   8   5       66.51       72.53      3.14 o
  -5   8   5        1.82        1.18      1.92 o
  -4   8   5       19.11       15.72      2.71 o
  -3   8   5        3.71        7.05      1.93 o
  -2   8   5       10.87       15.79      2.71 o
  -1   8   5        0.15       -2.11      2.11 o
   0   8   5      302.99      298.14      7.78 o
   1   8   5       49.14       44.46      3.52 o
   2   8   5      230.80      232.19      6.32 o
   3   8   5        3.86        7.86      2.79 o
   4   8   5       64.04       61.11      4.56 o
   5   8   5      671.26      674.68     11.36 o
   6   8   5        6.60        3.01      2.78 o
   7   8   5       14.19        8.58      2.93 o
   8   8   5        5.18        2.46      2.72 o
   9   8   5        0.16       -1.01      2.50 o
  10   8   5        6.40       11.38      3.05 o
 -10   9   5       46.23       45.89      5.44 o
  -9   9   5        1.71        1.45      3.84 o
  -8   9   5        8.50        9.26      6.10 o
  -7   9   5       37.34       38.06      3.76 o
  -6   9   5      121.87      131.24      5.37 o
  -5   9   5        6.10        0.51      2.68 o
  -4   9   5       19.38       19.57      3.27 o
  -3   9   5        2.72       -2.42      2.42 o
  -2   9   5        8.57        7.97      2.84 o
  -1   9   5       81.37       75.81      7.90 o
   0   9   5       39.38       30.00      3.44 o
   1   9   5      232.70      213.64      6.59 o
   2   9   5      163.45      177.49      6.19 o
   3   9   5      479.12      467.65     12.77 o
   4   9   5       25.62       33.20      4.31 o
   5   9   5       54.22       66.32      4.27 o
   6   9   5       31.27       30.25      3.99 o
   7   9   5        0.45       -2.87      2.87 o
   8   9   5        1.30        2.91      3.27 o
   9   9   5        0.23       -1.77      3.42 o
  -9  10   5       49.94       54.51      5.85 o
  -8  10   5       20.62       12.59      4.47 o
  -7  10   5       76.46       87.48      7.46 o
  -6  10   5        3.44        5.36      4.02 o
  -5  10   5       49.70       49.38      5.06 o
  -4  10   5       23.88       15.88      3.42 o
  -3  10   5       86.33       91.31      4.99 o
  -2  10   5       19.91       23.31      3.55 o
  -1  10   5       12.07       14.44      3.41 o
   0  10   5      170.26      171.33      6.44 o
   1  10   5      275.43      288.28      7.92 o
   2  10   5       41.49       41.19      4.64 o
   3  10   5      353.29      386.68     10.68 o
   4  10   5      183.77      160.09      7.48 o
   5  10   5      149.16      143.06     14.31 o
   6  10   5        5.68        1.87      3.22 o
   7  10   5       17.20       17.57      3.86 o
   8  10   5        5.24       -1.73      3.48 o
  -7  11   5       23.85       23.76      6.06 o
  -6  11   5       27.15       20.45      4.84 o
  -5  11   5       13.64       12.48      4.51 o
  -4  11   5        1.17       -2.41      3.86 o
  -3  11   5        0.09       -3.17      3.17 o
  -2  11   5      124.65      145.39      6.46 o
  -1  11   5       99.84      105.92      5.71 o
   0  11   5        6.72       11.23      4.21 o
   1  11   5      139.15      148.87     11.95 o
   2  11   5      228.83      229.75      8.99 o
   3  11   5      189.75      224.79      8.95 o
   4  11   5       11.84       12.55      4.52 o
   5  11   5       24.15       18.71      4.56 o
   6  11   5        5.27        2.09      3.72 o
  -4  12   5       12.80       14.11      4.89 o
  -3  12   5        1.40        2.54      4.37 o
  -2  12   5        0.00        4.52      3.84 o
  -1  12   5        6.06        5.18      3.77 o
   0  12   5       19.04       17.68      4.87 o
   1  12   5       26.35       33.73      5.47 o
   2  12   5       25.63       34.34      5.48 o
   3  12   5       32.46       34.80      5.54 o
   4  12   5       15.97       17.54      6.01 o
 -14   0   6       10.61       10.29      4.23 o
 -13   0   6       15.04        6.66      3.87 o
 -12   0   6      123.48      145.93      6.74 o
 -11   0   6      491.24      513.76     15.09 o
 -10   0   6        7.39        4.13      3.18 o
  -9   0   6      563.44      538.32     10.64 o
  -8   0   6      202.05      214.44      6.13 o
  -7   0   6      135.58      122.69      3.84 o
  -6   0   6       38.95       34.93      2.27 o
  -5   0   6     2743.24     2522.52     30.98 o
  -4   0   6       17.80       35.60      2.19 o
  -3   0   6     4954.51     5211.37     75.37 o
  -2   0   6      484.31      469.54     11.51 o
  -1   0   6    16324.14    16175.91    162.33 o
   0   0   6      155.72      107.20      2.59 o
   1   0   6     3098.29     3305.89     38.01 o
   2   0   6       25.70        5.91      0.83 o
   3   0   6      162.32      165.63      2.77 o
   4   0   6      583.49      653.03      7.34 o
   5   0   6       73.40       63.95      3.30 o
   6   0   6     1240.08     1296.26     24.43 o
   7   0   6        2.30        5.06      6.23 o
   8   0   6       53.61       63.14      2.42 o
   9   0   6      680.93      628.29     13.23 o
  10   0   6       28.10       31.35      4.23 o
  11   0   6        0.60       -0.24      2.34 o
  12   0   6        0.71        4.48      2.58 o
  13   0   6        4.55        2.66      5.14 o
 -14   1   6        0.85        2.29      3.41 o
 -13   1   6        0.13       -1.59      2.76 o
 -12   1   6        9.67       15.33      2.98 o
 -11   1   6      105.77      110.00      4.46 o
 -10   1   6       12.89       11.65      2.40 o
  -9   1   6      148.80      157.82      3.67 o
  -8   1   6      362.59      353.20      4.64 o
  -7   1   6      185.69      179.73      3.32 o
  -6   1   6     1630.23     1657.65     16.84 o
  -5   1   6       19.98       21.42      2.08 o
  -4   1   6      410.91      466.92      5.05 o
  -3   1   6      162.65      134.17      4.74 o
  -2   1   6        7.09        5.14      1.05 o
  -1   1   6      138.65      168.70      2.58 o
   0   1   6      740.22      702.95      6.18 o
   1   1   6       15.72        8.12      0.58 o
   2   1   6     5418.13     5819.27     41.63 o
   3   1   6     1418.70     1512.78     12.42 o
   4   1   6       32.03       27.91      1.63 o
   5   1   6      110.45      132.46      2.45 o
   6   1   6      492.57      498.30      6.13 o
   7   1   6       57.11       65.53      2.48 o
   8   1   6      708.64      746.13      8.93 o
   9   1   6      276.81      291.68      6.16 o
  10   1   6        0.27       -2.06      2.10 o
  11   1   6       93.26       76.47      3.15 o
  12   1   6        9.04       17.64      2.83 o
  13   1   6        2.84       -1.30      2.57 o
 -14   2   6        5.59        5.10      3.18 o
 -13   2   6       40.17       47.25      3.86 o
 -12   2   6        0.32       -2.47      2.47 o
 -11   2   6       60.11       57.84      3.50 o
 -10   2   6      818.55      808.01     11.53 o
  -9   2   6       26.62       24.37      2.23 o
  -8   2   6      112.32      105.56      2.96 o
  -7   2   6       34.68       39.83      2.10 o
  -6   2   6       79.94       80.08      3.04 o
  -5   2   6      109.37      134.88      3.09 o
  -4   2   6        0.75        0.77      1.22 o
  -3   2   6        0.43        9.79      2.15 o
  -2   2   6    10065.01    10487.31    105.28 o
  -1   2   6      827.58      968.16     11.39 o
   0   2   6       27.34       53.78      1.95 o
   1   2   6     2974.74     3118.92     26.28 o
   2   2   6     2910.87     2857.13     21.04 o
   3   2   6      616.23      730.58      6.80 o
   4   2   6       15.70       21.81      0.91 o
   5   2   6      384.69      388.04      3.95 o
   6   2   6      295.94      274.42      3.60 o
   7   2   6       25.34       22.77      1.68 o
   8   2   6       66.99       45.09      2.55 o
   9   2   6       52.69       52.83      3.00 o
  10   2   6        3.01       -2.11      2.27 o
  11   2   6       13.63       13.76      1.88 o
  12   2   6        0.22       -2.47      2.47 o
  13   2   6        0.87       -2.59      2.59 o
 -14   3   6       11.73       12.20      3.52 o
 -13   3   6       11.71        4.90      2.89 o
 -12   3   6       26.76       23.91      3.09 o
 -11   3   6        8.58        3.01      2.43 o
 -10   3   6      248.47      246.96      5.96 o
  -9   3   6      127.74      142.07      4.06 o
  -8   3   6       31.00       31.93      2.49 o
  -7   3   6        5.46        3.55      1.41 o
  -6   3   6      188.20      189.07      3.16 o
  -5   3   6       34.35       42.99      1.67 o
  -4   3   6     4139.88     4474.83     41.36 o
  -3   3   6     6492.22     6738.96     68.88 o
  -2   3   6     3679.43     4131.79     43.10 o
  -1   3   6       13.37        5.40      1.22 o
   0   3   6      890.80      915.45     11.08 o
   1   3   6      176.37      249.05      4.21 o
   2   3   6       44.83       56.48      2.96 o
   3   3   6      367.63      376.31      4.20 o
   4   3   6      694.95      706.13      7.00 o
   5   3   6       21.94       26.19      1.24 o
   6   3   6       81.81       95.36      2.95 o
   7   3   6       17.53       14.99      1.61 o
   8   3   6      617.25      524.80      6.77 o
   9   3   6      445.44      419.29      6.08 o
  10   3   6        0.66       -1.65      1.65 o
  11   3   6       34.49       31.78      2.49 o
  12   3   6        7.80        5.17      3.15 o
  13   3   6        5.53        7.41      3.63 o
 -13   4   6        2.64        0.09      2.77 o
 -12   4   6       14.14       11.32      2.90 o
 -11   4   6       47.07       39.83      3.27 o
 -10   4   6       66.54       68.85      3.58 o
  -9   4   6       25.14       21.35      2.79 o
  -8   4   6       11.00       10.54      1.71 o
  -7   4   6        6.64        2.93      1.97 o
  -6   4   6      999.03     1018.09      9.90 o
  -5   4   6     1095.45     1039.60     10.71 o
  -4   4   6      216.46      251.70      5.29 o
  -3   4   6      705.04      799.31     10.79 o
  -2   4   6     9007.03     9242.42     93.75 o
  -1   4   6     3057.49     2973.71     32.01 o
   0   4   6      574.26      543.77      7.81 o
   1   4   6        0.71        0.42      1.17 o
   2   4   6      279.05      252.51      4.67 o
   3   4   6      739.99      704.50      9.42 o
   4   4   6      185.91      213.15      3.46 o
   5   4   6       26.75       23.64      1.41 o
   6   4   6       29.27       30.48      2.23 o
   7   4   6      856.76      862.91     10.29 o
   8   4   6       29.23       24.44      2.26 o
   9   4   6        6.60        8.31      2.18 o
  10   4   6       66.21       61.10      3.07 o
  11   4   6       42.40       53.36      3.02 o
  12   4   6        0.13       -3.01      3.01 o
 -13   5   6       13.35       22.04      3.55 o
 -12   5   6        4.84        4.25      3.06 o
 -11   5   6       35.78       42.70      3.54 o
 -10   5   6       13.15        7.73      2.49 o
  -9   5   6       50.31       44.82      2.63 o
  -8   5   6       81.33       85.76      2.86 o
  -7   5   6      148.67      132.09      3.04 o
  -6   5   6        4.29        8.48      1.60 o
  -5   5   6       68.85       74.14      3.60 o
  -4   5   6     2793.24     2810.55     31.31 o
  -3   5   6     1049.61      999.07     13.23 o
  -2   5   6      192.46      189.71      4.66 o
  -1   5   6       47.32       48.19      2.53 o
   0   5   6      520.89      481.99      7.63 o
   1   5   6      223.86      193.42      4.56 o
   2   5   6        6.90       10.14      1.67 o
   3   5   6       34.92       24.45      1.86 o
   4   5   6      231.94      203.86      3.52 o
   5   5   6        0.69       -1.51      1.51 o
   6   5   6      341.14      336.45      5.42 o
   7   5   6        8.65        7.64      2.13 o
   8   5   6       85.88      116.63      4.68 o
   9   5   6      199.22      205.97      5.32 o
  10   5   6       65.91       70.40      3.67 o
  11   5   6        8.16        4.71      2.45 o
  12   5   6       20.64       28.97      4.39 o
 -12   6   6       26.92       28.89      3.44 o
 -11   6   6        5.97        4.21      2.79 o
 -10   6   6       10.67        9.30      2.68 o
  -9   6   6       11.58       13.44      2.73 o
  -8   6   6        1.91       -1.64      1.82 o
  -7   6   6        3.04        2.15      1.62 o
  -6   6   6      157.90      150.28      3.30 o
  -5   6   6       88.45      100.19      3.40 o
  -4   6   6      170.21      167.38      3.88 o
  -3   6   6       60.54       67.79      4.49 o
  -2   6   6      283.60      285.14      5.50 o
  -1   6   6      167.32      172.21      6.02 o
   0   6   6      657.64      675.69      7.92 o
   1   6   6      162.00      144.78      3.95 o
   2   6   6       38.72       35.80      2.33 o
   3   6   6      522.90      517.33      8.33 o
   4   6   6       39.05       40.37      2.39 o
   5   6   6        7.74        9.18      2.14 o
   6   6   6        0.26       -0.16      2.23 o
   7   6   6       16.49       10.58      2.43 o
   8   6   6       58.88       59.73      3.31 o
   9   6   6       45.47       42.44      3.49 o
  10   6   6        6.73        9.05      2.67 o
  11   6   6        8.53        4.89      4.61 o
 -12   7   6        1.40        2.85      2.94 o
 -11   7   6        3.41        7.72      2.94 o
 -10   7   6       14.36       14.93      2.97 o
  -9   7   6       28.51       31.52      3.16 o
  -8   7   6       89.68       98.88      3.42 o
  -7   7   6       97.75       88.22      3.08 o
  -6   7   6        1.44        0.53      2.22 o
  -5   7   6      485.22      477.81      6.51 o
  -4   7   6       29.52       18.97      2.19 o
  -3   7   6      107.03      100.09      3.09 o
  -2   7   6      143.11      128.69      4.12 o
  -1   7   6        0.11        1.01      1.83 o
   0   7   6      100.65       80.95      4.82 o
   1   7   6       76.99       69.67      2.61 o
   2   7   6       91.52       80.69      4.01 o
   3   7   6      153.38      148.83      4.95 o
   4   7   6      653.76      619.45     10.24 o
   5   7   6        9.10       12.57      2.53 o
   6   7   6       14.96       11.33      2.88 o
   7   7   6        0.02       -1.38      2.39 o
   8   7   6       25.31       21.42      3.07 o
   9   7   6        0.01        4.14      2.51 o
  10   7   6       16.33       13.45      2.94 o
  11   7   6       19.49       18.96      3.39 o
 -11   8   6       10.00       11.20      5.06 o
 -10   8   6       14.04       19.82      5.14 o
  -9   8   6       70.21       71.22      4.85 o
  -8   8   6        0.03        0.85      2.25 o
  -7   8   6      194.14      190.91      4.50 o
  -6   8   6       45.47       47.10      2.56 o
  -5   8   6      177.83      169.44      4.87 o
  -4   8   6        0.24       -1.91      1.91 o
  -3   8   6       22.06       15.65      2.81 o
  -2   8   6      457.83      443.70      8.84 o
  -1   8   6        2.23        0.70      3.01 o
   0   8   6       38.99       49.28      3.46 o
   1   8   6        8.04       10.86      2.69 o
   2   8   6      265.71      216.31      6.23 o
   3   8   6      235.70      229.85      6.33 o
   4   8   6        6.79        1.30      3.45 o
   5   8   6        4.39        6.79      4.31 o
   6   8   6       17.28       14.50      3.13 o
   7   8   6       18.22       29.00      3.45 o
   8   8   6        1.43       -2.60      2.60 o
   9   8   6        0.05       -2.15      2.87 o
  10   8   6       53.80       55.68      4.66 o
 -10   9   6        0.22        1.84      4.12 o
  -9   9   6       10.21       11.57      4.25 o
  -8   9   6       61.48       83.77     11.63 o
  -7   9   6       38.22       36.32      4.85 o
  -6   9   6        1.04        4.45      2.75 o
  -5   9   6       72.81       72.06      5.15 o
  -4   9   6      194.95      204.27      6.53 o
  -3   9   6        2.58       -0.35      2.65 o
  -2   9   6      137.83      135.05      5.61 o
  -1   9   6      155.95      143.17      8.30 o
   0   9   6       39.34       28.22      3.45 o
   1   9   6       47.75       58.32      4.08 o
   2   9   6       26.09       24.49      3.48 o
   3   9   6        1.44       -0.16      3.53 o
   4   9   6        9.97       10.00      4.44 o
   5   9   6       27.99       26.85      4.20 o
   6   9   6       28.43       38.01      4.00 o
   7   9   6        1.24       -2.97      2.97 o
   8   9   6        0.01       -0.09      4.14 o
   9   9   6       95.67      130.26      8.10 o
  -8  10   6        2.35       -2.77      3.94 o
  -7  10   6        0.24       -3.72      3.72 o
  -6  10   6       27.59       39.41      6.72 o
  -5  10   6       16.30       19.41      4.19 o
  -4  10   6        6.65        7.90      3.27 o
  -3  10   6        9.52        4.63      3.15 o
  -2  10   6       27.08       28.84      3.71 o
  -1  10   6        3.09       -1.67      2.84 o
   0  10   6        0.91       -1.08      3.09 o
   1  10   6       10.78       14.06      3.33 o
   2  10   6        0.04        4.78      3.85 o
   3  10   6       11.90       20.83      4.28 o
   4  10   6        0.01        1.20      3.95 o
   5  10   6        2.77        2.08      3.44 o
   6  10   6        0.78        0.94      3.44 o
   7  10   6        0.14       -3.20      3.20 o
   8  10   6        0.62        0.95      3.57 o
  -7  11   6        2.58        4.21      5.46 o
  -6  11   6        7.20        0.00      4.09 o
  -5  11   6       25.26       27.47      4.99 o
  -4  11   6       40.15       41.78      5.30 o
  -3  11   6       16.57        8.73      3.58 o
  -2  11   6        7.00        6.07      3.48 o
  -1  11   6        5.17        5.21      3.48 o
   0  11   6        0.01        5.12      3.41 o
   1  11   6       15.28       24.99      4.82 o
   2  11   6       26.47       36.36      5.22 o
   3  11   6        9.90       15.18      4.54 o
   4  11   6        0.02        8.25      5.30 o
   5  11   6        0.00        3.54      4.03 o
   6  11   6        0.01       -3.55      3.55 o
  -4  12   6        0.03       -4.21      4.21 o
  -3  12   6       27.01       29.26      5.35 o
  -2  12   6       95.97      102.80      6.05 o
  -1  12   6       48.27       45.56      4.90 o
   0  12   6        4.15       -3.44      4.77 o
   1  12   6       10.42       14.31      5.75 o
   2  12   6        5.02       17.43      5.08 o
   3  12   6        0.07        8.32      6.07 o
 -14   1   7        3.53        1.89      3.01 o
 -13   1   7        1.20        3.38      2.86 o
 -12   1   7       74.51       74.14      4.09 o
 -11   1   7        0.21        3.93      2.66 o
 -10   1   7        0.01       -2.20      2.24 o
  -9   1   7      148.34      148.69      4.82 o
  -8   1   7      613.76      660.45      7.59 o
  -7   1   7       70.34       68.81      2.98 o
  -6   1   7      409.65      468.74      6.44 o
  -5   1   7      990.57      972.63      9.45 o
  -4   1   7     2016.36     2107.70     20.46 o
  -3   1   7      882.95      902.26      9.62 o
  -2   1   7     1472.99     1465.70     16.44 o
  -1   1   7     2180.78     2090.23     19.79 o
   0   1   7       85.55       79.95      1.41 o
   1   1   7      200.62      146.53      1.74 o
   2   1   7        0.78        0.97      0.59 o
   3   1   7       50.91       77.39      2.15 o
   4   1   7      703.88      757.53      7.19 o
   5   1   7      120.84      113.74      2.50 o
   6   1   7        8.56        3.91      1.19 o
   7   1   7      555.82      521.58      6.39 o
   8   1   7       50.50       51.70      2.44 o
   9   1   7        0.57       -2.04      2.04 o
  10   1   7        0.04        0.35      2.17 o
  11   1   7        2.51       -1.17      2.57 o
  12   1   7        2.23        1.46      2.37 o
  13   1   7        0.00       -2.78      3.57 o
 -14   2   7        0.01        2.98      3.03 o
 -13   2   7        0.10        0.79      2.81 o
 -12   2   7        2.27        1.39      2.64 o
 -11   2   7       23.01       26.88      3.54 o
 -10   2   7       40.56       42.82      4.57 o
  -9   2   7      212.60      202.19      4.68 o
  -8   2   7       17.29       13.61      1.69 o
  -7   2   7     1021.36      942.72     10.22 o
  -6   2   7       18.77       16.69      1.78 o
  -5   2   7      311.35      294.17      4.69 o
  -4   2   7     5429.47     5667.59     51.89 o
  -3   2   7     2333.40     2292.47     25.03 o
  -2   2   7       56.03       66.41      2.13 o
  -1   2   7      155.83      149.26      3.31 o
   0   2   7     4749.37     4635.37     47.52 o
   1   2   7      773.67      795.50      7.36 o
   2   2   7      204.65      238.26      3.12 o
   3   2   7     4030.18     4366.87     40.05 o
   4   2   7      343.42      350.26      3.95 o
   5   2   7      627.31      638.52      6.05 o
   6   2   7       41.29       54.55      2.13 o
   7   2   7      104.57      106.14      4.12 o
   8   2   7       21.13       21.31      2.31 o
   9   2   7        4.67        3.83      2.13 o
  10   2   7       13.44       19.09      2.67 o
  11   2   7        6.44        1.53      2.38 o
  12   2   7        3.89       -0.06      2.62 o
  13   2   7        0.50        4.22      2.96 o
 -14   3   7        2.03        2.91      3.79 o
 -13   3   7        1.35       -2.01      2.70 o
 -12   3   7       49.70       41.96      4.82 o
 -11   3   7        0.63       -1.48      2.26 o
 -10   3   7       35.97       34.27      3.93 o
  -9   3   7      412.21      380.14      6.78 o
  -8   3   7       57.77       57.64      2.40 o
  -7   3   7      232.31      199.99      4.05 o
  -6   3   7        7.57       10.36      1.62 o
  -5   3   7       27.37       36.81      2.67 o
  -4   3   7       93.03      109.60      2.86 o
  -3   3   7       47.18       44.68      4.17 o
  -2   3   7       87.57       93.30      3.08 o
  -1   3   7        3.12        4.30      1.25 o
   0   3   7      682.85      644.87      8.49 o
   1   3   7      324.45      346.09      5.48 o
   2   3   7     4710.03     4797.31     42.24 o
   3   3   7      424.41      457.63      4.85 o
   4   3   7     2536.65     2753.41     26.37 o
   5   3   7      190.49      190.71      2.97 o
   6   3   7      700.11      700.10      6.78 o
   7   3   7        0.12        3.21      1.22 o
   8   3   7       55.19       54.58      2.47 o
   9   3   7        0.11        0.68      1.86 o
  10   3   7       12.43       18.84      1.96 o
  11   3   7        0.12       -2.36      2.67 o
  12   3   7        3.53        0.22      3.05 o
  13   3   7       10.55       13.96      9.95 o
 -13   4   7        0.82        5.69      2.96 o
 -12   4   7        1.30       -2.38      2.54 o
 -11   4   7       13.80       14.76      2.78 o
 -10   4   7        7.33        6.21      2.33 o
  -9   4   7       26.09       28.94      2.36 o
  -8   4   7       53.54       49.66      2.41 o
  -7   4   7      170.96      154.28      3.23 o
  -6   4   7        4.28        5.41      1.34 o
  -5   4   7      131.73      125.68      4.05 o
  -4   4   7     3395.19     3201.75     34.83 o
  -3   4   7     1952.61     1764.86     20.52 o
  -2   4   7        4.44       15.12      1.96 o
  -1   4   7       48.46       86.64      3.05 o
   0   4   7        2.46        6.32      2.32 o
   1   4   7      308.42      304.41      5.30 o
   2   4   7      331.95      349.38      5.72 o
   3   4   7      439.91      447.98      6.39 o
   4   4   7       56.19       51.02      1.99 o
   5   4   7      304.53      329.79      4.41 o
   6   4   7      308.91      264.61      6.13 o
   7   4   7        7.00        3.63      2.59 o
   8   4   7        0.26       -1.86      1.86 o
   9   4   7      118.49      121.83      4.09 o
  10   4   7        2.92        6.25      2.14 o
  11   4   7        0.17        0.88      2.07 o
  12   4   7        1.53        1.46      3.86 o
 -13   5   7        0.50        2.06      2.94 o
 -12   5   7       13.00        7.43      2.93 o
 -11   5   7        9.10        9.40      2.74 o
 -10   5   7       32.02       38.44      3.18 o
  -9   5   7       41.87       36.22      2.92 o
  -8   5   7        1.10        3.48      1.54 o
  -7   5   7        3.07       -0.06      1.32 o
  -6   5   7        3.59        8.61      2.06 o
  -5   5   7     2064.85     1961.18     18.58 o
  -4   5   7       87.01      100.93      4.06 o
  -3   5   7      198.35      188.09      4.89 o
  -2   5   7       69.70       66.10      2.99 o
  -1   5   7       43.43       46.53      2.54 o
   0   5   7      946.87      931.83     12.29 o
   1   5   7     1334.26     1321.55     16.13 o
   2   5   7       64.56       69.01      3.01 o
   3   5   7      404.95      420.32      5.72 o
   4   5   7      348.93      313.83      4.44 o
   5   5   7       39.84       39.28      2.37 o
   6   5   7      103.75       88.54      4.98 o
   7   5   7       80.32       88.82      4.11 o
   8   5   7       41.17       40.33      3.30 o
   9   5   7      113.27      133.60      4.49 o
  10   5   7        0.80        0.31      2.15 o
  11   5   7        0.60        1.88      2.36 o
  12   5   7       13.87       16.49      3.96 o
 -12   6   7        0.31       -1.72      3.17 o
 -11   6   7       91.51       91.95      5.71 o
 -10   6   7        0.19        5.04      2.56 o
  -9   6   7        0.16        0.22      2.29 o
  -8   6   7      275.32      270.07      4.89 o
  -7   6   7        1.03       -1.27      1.27 o
  -6   6   7       58.09       69.49      3.62 o
  -5   6   7      733.59      705.91      9.78 o
  -4   6   7      630.77      605.11      8.63 o
  -3   6   7      375.03      331.82      6.85 o
  -2   6   7       53.60       44.91      2.87 o
  -1   6   7        4.38        0.43      1.79 o
   0   6   7      194.79      214.88      5.25 o
   1   6   7      591.00      527.70      7.74 o
   2   6   7      415.11      356.17      6.12 o
   3   6   7      578.07      554.18      7.92 o
   4   6   7       40.85       39.20      2.86 o
   5   6   7      328.43      323.95      6.18 o
   6   6   7      230.42      220.78      5.89 o
   7   6   7        0.04       -1.92      2.32 o
   8   6   7        1.43       -0.08      2.47 o
   9   6   7       41.22       29.33      2.89 o
  10   6   7       21.15       17.11      2.83 o
  11   6   7        0.74       -2.56      2.56 o
 -12   7   7        6.30        8.73      3.95 o
 -11   7   7        0.09        4.27      2.84 o
 -10   7   7       30.56       36.05      3.36 o
  -9   7   7        7.98        6.53      2.60 o
  -8   7   7        3.21        2.49      2.21 o
  -7   7   7       64.21       56.55      3.35 o
  -6   7   7      481.60      455.32      5.93 o
  -5   7   7      170.29      170.44      4.38 o
  -4   7   7       53.09       55.56      2.93 o
  -3   7   7       14.30       16.45      2.35 o
  -2   7   7        0.08       -0.78      1.87 o
  -1   7   7       85.86       86.75      3.17 o
   0   7   7      797.06      738.16      8.86 o
   1   7   7      214.66      186.23      4.84 o
   2   7   7      100.45       95.80      4.19 o
   3   7   7     1386.46     1345.95     17.35 o
   4   7   7        5.68        4.81      2.66 o
   5   7   7        7.36        7.66      2.46 o
   6   7   7        0.29       -1.48      2.53 o
   7   7   7       41.94       43.79      3.53 o
   8   7   7        2.29        0.04      2.42 o
   9   7   7       77.25       81.49      5.82 o
  10   7   7        0.79        2.70      3.74 o
  11   7   7       20.04       27.95      7.34 o
 -11   8   7        0.30        4.45      3.43 o
 -10   8   7        3.80        4.07      3.34 o
  -9   8   7        7.20        8.45      2.92 o
  -8   8   7        2.46        3.01      2.57 o
  -7   8   7       16.32       26.81      2.90 o
  -6   8   7       45.01       29.68      2.32 o
  -5   8   7       74.97       63.74      3.38 o
  -4   8   7      302.85      284.18      7.14 o
  -3   8   7       33.66       39.94      3.37 o
  -2   8   7       87.50       83.46      4.16 o
  -1   8   7       45.07       44.73      3.57 o
   0   8   7       90.24       95.83      4.51 o
   1   8   7       39.26       23.77      3.13 o
   2   8   7       27.37       33.54      3.37 o
   3   8   7      110.38      109.67      5.78 o
   4   8   7        7.37        7.53      2.84 o
   5   8   7       10.07        9.35      3.19 o
   6   8   7        1.18        0.09      2.78 o
   7   8   7        0.38       -2.55      2.55 o
   8   8   7        0.55       -0.59      2.79 o
   9   8   7        1.69        4.33      3.35 o
  10   8   7        0.34       -0.18      3.24 o
 -10   9   7       10.78       12.68      4.28 o
  -9   9   7       14.94       14.22      4.48 o
  -8   9   7       19.78       15.31      4.44 o
  -7   9   7        2.99        1.89      3.76 o
  -6   9   7        1.55       -0.30      3.34 o
  -5   9   7        0.63       -0.35      2.76 o
  -4   9   7        4.77        1.23      2.91 o
  -3   9   7       32.20       40.47      3.87 o
  -2   9   7       26.83       22.63      3.29 o
  -1   9   7       19.39       24.06      4.33 o
   0   9   7      175.26      186.11      6.34 o
   1   9   7        2.49        2.55      3.09 o
   2   9   7      110.76      112.59      5.24 o
   3   9   7       87.91       78.51      5.30 o
   4   9   7      322.72      317.00     16.65 o
   5   9   7       19.72       14.75      5.19 o
   6   9   7       38.42       54.42      5.42 o
   7   9   7        0.36        1.85      4.14 o
   8   9   7       10.24        9.96      3.52 o
   9   9   7        0.35        2.27      3.47 o
  -8  10   7       43.31       50.65      5.64 o
  -7  10   7       43.97       60.48      6.96 o
  -6  10   7       19.38       24.46      4.72 o
  -5  10   7        0.48       -3.20      3.63 o
  -4  10   7       32.35       39.46      3.90 o
  -3  10   7        4.24        0.90      3.08 o
  -2  10   7        1.50        0.68      2.70 o
  -1  10   7       44.61       51.84      4.33 o
   0  10   7       43.72       35.45      3.94 o
   1  10   7      227.19      223.39      7.20 o
   2  10   7      393.81      402.07     10.96 o
   3  10   7       79.51       95.48      5.98 o
   4  10   7       31.14       42.51      4.77 o
   5  10   7        3.12        1.82      3.64 o
   6  10   7       66.12       63.77      5.03 o
   7  10   7       19.06       19.15      4.11 o
  -7  11   7        2.14       10.86      5.58 o
  -6  11   7       30.15       38.79      5.41 o
  -5  11   7        7.82       10.32      4.47 o
  -4  11   7        0.11        4.39      3.64 o
  -3  11   7       19.70       24.47      4.11 o
  -2  11   7        4.55        5.15      3.37 o
  -1  11   7       25.02       23.84      3.94 o
   0  11   7      123.58      138.00      6.29 o
   1  11   7       29.98       40.55      5.20 o
   2  11   7       16.74       18.58      4.68 o
   3  11   7       39.30       28.67      4.81 o
   4  11   7      130.45      153.58      9.67 o
   5  11   7        0.67        5.26      4.05 o
   6  11   7       17.49       16.52      6.29 o
  -4  12   7        2.61        5.02      4.59 o
  -3  12   7        7.15       11.37      4.56 o
  -2  12   7        0.00       -2.94      3.61 o
  -1  12   7       28.74       43.13      4.86 o
   0  12   7        5.72       -0.46      7.61 o
   1  12   7        5.94        4.57      4.66 o
   2  12   7       33.33       32.31      5.45 o
   3  12   7        0.29        6.55      5.88 o
 -14   0   8       36.51       50.13      6.78 o
 -13   0   8       93.43       90.65      7.24 o
 -12   0   8        7.81        4.53      3.54 o
 -11   0   8       32.67       31.19      4.09 o
 -10   0   8     1346.08     1327.01     20.90 o
  -9   0   8      393.39      409.84      7.68 o
  -8   0   8       30.78       27.30      3.13 o
  -7   0   8      239.62      281.21      6.24 o
  -6   0   8      175.39      181.34      5.32 o
  -5   0   8     5789.21     5896.37     86.10 o
  -4   0   8       80.18      107.47      4.80 o
  -3   0   8     2348.97     2333.68     35.91 o
  -2   0   8     8110.17     7963.61     92.00 o
  -1   0   8      960.57      964.21     10.86 o
   0   0   8       86.24       82.62      2.08 o
   1   0   8      347.55      316.91      4.15 o
   2   0   8      531.19      548.64     17.03 o
   3   0   8      549.09      731.29     12.20 o
   4   0   8      401.09      300.81      4.62 o
   5   0   8      168.56      146.99      2.96 o
   6   0   8       28.96       21.02      1.42 o
   7   0   8      434.78      449.32     14.07 o
   8   0   8      229.26      204.59      9.47 o
   9   0   8       40.32       47.94      5.95 o
  10   0   8        3.49        2.21      4.69 o
  11   0   8       36.52       27.64      6.37 o
  12   0   8        0.13       -2.33      4.69 o
  13   0   8        0.02        1.31      5.07 o
 -14   1   8        9.88       12.70      3.37 o
 -13   1   8        0.17       -2.32      2.80 o
 -12   1   8       55.67       63.04      3.91 o
 -11   1   8      415.29      448.63      8.43 o
 -10   1   8       67.93       68.89      4.49 o
  -9   1   8        3.48        4.38      1.72 o
  -8   1   8        0.47       -0.73      1.50 o
  -7   1   8      434.18      407.34      6.12 o
  -6   1   8       90.65       94.74      3.03 o
  -5   1   8       11.69        9.38      1.08 o
  -4   1   8      110.58       88.93      2.35 o
  -3   1   8      339.65      316.94      5.40 o
  -2   1   8      206.03      180.91      2.92 o
  -1   1   8      638.95      627.63      7.04 o
   0   1   8     2399.50     2429.01     17.92 o
   1   1   8      563.98      568.25      4.80 o
   2   1   8     2962.97     3347.76     23.03 o
   3   1   8      435.57      390.42      3.82 o
   4   1   8      913.10     1021.55      9.05 o
   5   1   8       12.08       12.89      0.88 o
   6   1   8      977.43      977.61     11.15 o
   7   1   8        3.12        2.89      1.37 o
   8   1   8        0.30        4.35      1.89 o
   9   1   8      324.75      339.87      6.71 o
  10   1   8        0.63       -0.42      2.07 o
  11   1   8        4.02        2.05      2.68 o
  12   1   8        2.08        0.52      3.63 o
  13   1   8        0.01       -3.55      3.55 o
 -14   2   8        8.81        9.59      3.27 o
 -13   2   8       12.48       15.93      3.23 o
 -12   2   8       14.07       13.49      2.90 o
 -11   2   8       15.96       13.22      2.65 o
 -10   2   8        8.97        2.65      2.46 o
  -9   2   8      719.11      718.62      9.36 o
  -8   2   8       74.23       62.66      2.56 o
  -7   2   8      190.29      218.88      4.40 o
  -6   2   8       16.42        9.48      1.59 o
  -5   2   8       96.94       89.81      3.27 o
  -4   2   8       13.17       18.71      1.57 o
  -3   2   8      585.20      576.85      8.26 o
  -2   2   8      680.25      743.55      8.26 o
  -1   2   8     2019.50     2154.59     23.46 o
   0   2   8     1304.81     1313.69     14.96 o
   1   2   8      582.05      582.06      6.24 o
   2   2   8     2425.28     2557.43     20.51 o
   3   2   8      138.76      151.64      2.58 o
   4   2   8       43.92       47.26      1.40 o
   5   2   8       43.18       54.27      1.72 o
   6   2   8       21.86       27.48      1.82 o
   7   2   8        1.65        2.93      1.64 o
   8   2   8       86.41       80.01      3.63 o
   9   2   8       97.30       78.94      3.55 o
  10   2   8        0.01       -2.12      2.12 o
  11   2   8       25.45       20.90      3.02 o
  12   2   8        8.61       12.80      3.07 o
  13   2   8        0.60        1.12      5.99 o
 -13   3   8        5.78        4.10      2.90 o
 -12   3   8        0.14       -1.41      2.58 o
 -11   3   8       39.11       36.34      3.20 o
 -10   3   8       65.25       60.84      3.42 o
  -9   3   8       39.84       37.90      4.12 o
  -8   3   8       10.48        9.33      1.82 o
  -7   3   8       34.93       40.47      2.36 o
  -6   3   8       47.70       37.86      2.21 o
  -5   3   8      261.62      295.84      8.02 o
  -4   3   8      467.23      486.96      7.73 o
  -3   3   8     2357.41     2368.61     26.26 o
  -2   3   8      847.97      856.22     11.06 o
  -1   3   8      255.46      267.93      4.86 o
   0   3   8       77.30       72.66      2.65 o
   1   3   8      172.62      243.17      4.41 o
   2   3   8       44.54       51.62      2.08 o
   3   3   8      277.14      276.19      4.04 o
   4   3   8      235.53      264.41      4.40 o
   5   3   8      129.69      108.11      2.33 o
   6   3   8       99.50       89.17      2.38 o
   7   3   8        0.91       -0.09      1.20 o
   8   3   8      114.95      103.55      3.27 o
   9   3   8       56.73       52.05      2.62 o
  10   3   8       35.20       30.94      3.09 o
  11   3   8        1.07       -0.22      3.38 o
  12   3   8        0.09       -1.84      3.70 o
 -13   4   8       66.58       80.70      4.61 o
 -12   4   8        4.53        0.51      2.64 o
 -11   4   8        5.57        6.08      2.52 o
 -10   4   8        7.76        0.52      2.18 o
  -9   4   8       50.20       46.50      2.87 o
  -8   4   8       31.82       21.68      1.95 o
  -7   4   8       13.45       11.62      1.83 o
  -6   4   8       65.94       54.39      3.11 o
  -5   4   8      496.17      506.17      6.95 o
  -4   4   8      114.16      113.91      4.16 o
  -3   4   8       19.27       20.64      2.38 o
  -2   4   8     3182.45     3136.04     34.04 o
  -1   4   8      452.76      439.01      7.05 o
   0   4   8      821.14      826.82     10.90 o
   1   4   8       72.52       57.73      2.51 o
   2   4   8     2315.67     2357.99     23.06 o
   3   4   8       54.53       39.21      2.10 o
   4   4   8      433.67      433.21      5.66 o
   5   4   8       67.25       72.07      4.16 o
   6   4   8       43.74       38.27      2.30 o
   7   4   8       17.75       17.38      2.68 o
   8   4   8       42.72       53.48      3.48 o
   9   4   8      274.16      291.91      6.06 o
  10   4   8        7.11        5.67      2.03 o
  11   4   8        0.04        1.76      2.90 o
  12   4   8        3.60        1.38      3.98 o
 -13   5   8        6.88        3.04      3.13 o
 -12   5   8        0.24        0.98      2.83 o
 -11   5   8        3.12        0.08      2.42 o
 -10   5   8       59.45       58.02      3.54 o
  -9   5   8        0.13       -0.58      1.87 o
  -8   5   8        8.53        6.81      1.90 o
  -7   5   8       51.78       46.62      2.11 o
  -6   5   8      450.80      434.09      5.61 o
  -5   5   8        5.21       12.50      1.84 o
  -4   5   8      211.05      222.00      5.80 o
  -3   5   8      113.19      116.65      4.08 o
  -2   5   8      956.43      932.39     12.68 o
  -1   5   8       31.93       26.02      2.37 o
   0   5   8     1229.04     1226.16     15.38 o
   1   5   8     1248.36     1290.04     15.89 o
   2   5   8     1486.16     1412.34     18.77 o
   3   5   8        1.49        3.59      1.73 o
   4   5   8      499.01      496.95      6.78 o
   5   5   8       82.70       89.36      2.98 o
   6   5   8      139.81      124.40      4.47 o
   7   5   8      150.52      146.74      4.92 o
   8   5   8        0.01       -3.58      3.58 o
   9   5   8       17.60       12.69      2.73 o
  10   5   8        9.61        7.09      2.37 o
  11   5   8        2.92        0.67      2.37 o
  12   5   8        3.33        2.89      9.51 o
 -12   6   8        0.60       -2.55      2.73 o
 -11   6   8       36.79       41.74      3.63 o
 -10   6   8        0.70       -0.78      2.37 o
  -9   6   8       32.29       34.21      3.06 o
  -8   6   8        0.70       -2.00      2.00 o
  -7   6   8       27.67       29.90      1.89 o
  -6   6   8       94.84       95.08      5.14 o
  -5   6   8       67.65       71.89      3.34 o
  -4   6   8      202.95      228.86      6.10 o
  -3   6   8      264.38      276.35      6.40 o
  -2   6   8      187.44      188.00      5.27 o
  -1   6   8       50.89       58.49      3.90 o
   0   6   8      336.10      346.30      7.46 o
   1   6   8        0.87        2.32      1.93 o
   2   6   8      219.10      223.09      4.93 o
   3   6   8       13.25       27.54      2.17 o
   4   6   8      140.00      132.93      5.37 o
   5   6   8       12.63        9.25      2.13 o
   6   6   8        5.94        7.77      3.03 o
   7   6   8       31.79       31.26      3.12 o
   8   6   8        9.67        7.79      2.57 o
   9   6   8        0.69        4.18      2.66 o
  10   6   8        3.97        2.85      2.78 o
  11   6   8        8.16        9.05      4.30 o
 -11   7   8       36.42       32.55      3.57 o
 -10   7   8       33.30       33.33      3.43 o
  -9   7   8        0.04        1.83      2.46 o
  -8   7   8        0.72        4.54      2.36 o
  -7   7   8      285.20      282.84      5.01 o
  -6   7   8       16.34       17.80      1.95 o
  -5   7   8       44.92       38.83      2.62 o
  -4   7   8      120.18      122.47      3.73 o
  -3   7   8       63.22       66.97      3.37 o
  -2   7   8       54.89       44.21      2.97 o
  -1   7   8       52.64       45.21      2.96 o
   0   7   8       70.49       60.06      3.31 o
   1   7   8      359.54      385.86      7.01 o
   2   7   8      145.74      138.89      4.56 o
   3   7   8        9.21        5.61      2.50 o
   4   7   8        1.22       -1.89      2.81 o
   5   7   8      563.86      568.79      9.12 o
   6   7   8        0.37       -2.43      2.43 o
   7   7   8        1.29       -2.71      2.71 o
   8   7   8       37.85       40.56      3.61 o
   9   7   8       24.97       17.77      3.68 o
  10   7   8       11.49       12.10      3.33 o
 -11   8   8       15.12       11.46      3.71 o
 -10   8   8       29.52       39.01      6.60 o
  -9   8   8      100.30       98.65      5.28 o
  -8   8   8       39.78       41.70      4.09 o
  -7   8   8       17.82       18.13      4.03 o
  -6   8   8      185.93      207.69      4.48 o
  -5   8   8        0.77        0.07      2.87 o
  -4   8   8        5.12        4.24      2.29 o
  -3   8   8       52.71       50.10      3.31 o
  -2   8   8        2.48        0.01      2.40 o
  -1   8   8     1374.68     1289.21     16.02 o
   0   8   8        4.64        1.35      2.34 o
   1   8   8       22.58       22.99      3.51 o
   2   8   8       46.05       45.97      3.64 o
   3   8   8      991.21      948.78     16.52 o
   4   8   8      157.46      157.28      5.65 o
   5   8   8       52.90       54.89      4.21 o
   6   8   8        0.03       -2.62      2.86 o
   7   8   8       10.03        1.30      2.83 o
   8   8   8        4.00        5.00      3.14 o
   9   8   8        6.46        7.34      4.13 o
 -10   9   8        0.91        4.14      4.03 o
  -9   9   8        0.20       -3.17      3.63 o
  -8   9   8       42.51       50.70      4.49 o
  -7   9   8       65.17       70.33      5.67 o
  -6   9   8        0.41       -3.16      3.16 o
  -5   9   8        9.27        6.10      3.61 o
  -4   9   8        2.70       -2.58      2.58 o
  -3   9   8      320.20      350.45      8.41 o
  -2   9   8       45.04       39.18      3.64 o
  -1   9   8       36.49       35.05      3.77 o
   0   9   8       16.56       10.40      3.09 o
   1   9   8      852.68      873.00     14.08 o
   2   9   8       22.91       18.58      3.93 o
   3   9   8        8.70        9.07      3.93 o
   4   9   8        2.61        0.82      2.88 o
   5   9   8      282.86      286.70      8.03 o
   6   9   8        1.76        3.81      3.10 o
   7   9   8        2.58        4.37      3.25 o
   8   9   8        4.37        0.60      3.25 o
  -8  10   8        0.08        2.67      5.83 o
  -7  10   8        2.54        4.54      4.09 o
  -6  10   8        0.00        0.83      3.87 o
  -5  10   8        0.00        1.25      3.06 o
  -4  10   8        8.22        3.84      3.24 o
  -3  10   8        0.04       -2.84      2.84 o
  -2  10   8        0.41       -2.08      2.83 o
  -1  10   8       22.64       26.08      3.79 o
   0  10   8       12.45        4.09      3.18 o
   1  10   8       22.54       18.19      5.15 o
   2  10   8        0.02        1.38      6.20 o
   3  10   8        5.81        5.91      3.83 o
   4  10   8        1.12        0.09      3.50 o
   5  10   8        0.83        4.22      3.81 o
   6  10   8       11.04        9.35      3.71 o
   7  10   8        4.61        9.33      4.44 o
  -6  11   8       12.59       11.01      5.20 o
  -5  11   8       10.79        9.97      4.51 o
  -4  11   8        0.41       -5.34      5.34 o
  -3  11   8       43.28       34.71      4.77 o
  -2  11   8       12.84       17.23      3.82 o
  -1  11   8        1.37       -2.86      3.25 o
   0  11   8        0.00       -3.81      5.12 o
   1  11   8       58.55       64.40      5.86 o
   2  11   8       20.39       30.98      5.07 o
   3  11   8        1.04        3.80      4.16 o
   4  11   8       10.23       15.84      4.82 o
   5  11   8        0.42        0.36      3.93 o
  -3  12   8       27.87       25.23      4.39 o
  -2  12   8        4.38        1.83      3.80 o
  -1  12   8      102.12      115.22      7.55 o
   0  12   8       46.09       37.99      5.49 o
   1  12   8        0.20       -4.20      4.20 o
   2  12   8        5.31        4.41      4.72 o
 -14   1   9        1.74       -1.63      3.37 o
 -13   1   9       18.97       13.76      3.21 o
 -12   1   9        0.71        0.38      2.54 o
 -11   1   9        6.70        9.15      2.61 o
 -10   1   9       68.15       70.05      4.20 o
  -9   1   9      518.29      522.51      6.96 o
  -8   1   9      377.38      362.07      6.04 o
  -7   1   9      446.43      463.16      6.74 o
  -6   1   9       23.49       25.59      1.42 o
  -5   1   9      771.02      814.36      9.95 o
  -4   1   9      758.38      822.24     10.94 o
  -3   1   9     2231.67     2251.25     24.86 o
  -2   1   9      153.35      144.48      2.74 o
  -1   1   9       64.43       86.53      2.06 o
   0   1   9      196.45      191.11      2.47 o
   1   1   9      233.09      204.68      2.62 o
   2   1   9       36.98       33.80      2.14 o
   3   1   9       49.43       63.64      2.01 o
   4   1   9      357.20      385.84      5.47 o
   5   1   9       38.89       33.98      1.35 o
   6   1   9      153.84      166.85      2.66 o
   7   1   9      276.90      250.28      4.72 o
   8   1   9      513.85      477.13      7.18 o
   9   1   9        8.48        8.31      2.42 o
  10   1   9        0.33       -2.37      2.37 o
  11   1   9       25.11       24.62      2.98 o
  12   1   9        0.12        0.78      4.31 o
 -14   2   9        0.23       -0.03      3.33 o
 -13   2   9       24.32       27.73      3.92 o
 -12   2   9       49.78       49.80      3.67 o
 -11   2   9        8.40        7.77      2.67 o
 -10   2   9       14.54       10.51      3.31 o
  -9   2   9        0.26        1.63      1.81 o
  -8   2   9      202.81      195.49      6.48 o
  -7   2   9        2.39        1.92      1.58 o
  -6   2   9      598.32      578.90      7.68 o
  -5   2   9       80.95       70.55      2.50 o
  -4   2   9      429.44      459.59      6.13 o
  -3   2   9     1882.62     1875.80     21.34 o
  -2   2   9     2336.17     2260.23     28.81 o
  -1   2   9      501.90      445.52      6.64 o
   0   2   9      114.26      146.06      2.97 o
   1   2   9     1042.95     1168.91     11.11 o
   2   2   9      317.34      282.35      3.65 o
   3   2   9      995.69     1117.60     10.90 o
   4   2   9      280.28      286.40      3.72 o
   5   2   9      762.18      756.49      8.17 o
   6   2   9     1080.38     1074.75      9.96 o
   7   2   9      195.96      209.38      5.54 o
   8   2   9       47.08       44.31      3.34 o
   9   2   9       32.11       28.44      2.82 o
  10   2   9       16.22       19.00      2.93 o
  11   2   9       10.65       11.14      2.95 o
  12   2   9       14.60       18.09      3.79 o
 -13   3   9        0.52       -0.62      2.82 o
 -12   3   9       21.32       25.81      3.36 o
 -11   3   9        5.08        2.40      2.37 o
 -10   3   9       10.07        8.11      2.44 o
  -9   3   9       57.26       46.10      2.73 o
  -8   3   9      635.62      618.04      8.11 o
  -7   3   9      173.38      158.99      4.02 o
  -6   3   9        1.32       -0.81      1.84 o
  -5   3   9       96.39       82.72      2.83 o
  -4   3   9       57.01       63.36      4.23 o
  -3   3   9       25.39       33.56      1.56 o
  -2   3   9       24.89       28.11      2.04 o
  -1   3   9      552.85      494.90      7.41 o
   0   3   9      107.30       81.90      2.74 o
   1   3   9      562.75      633.19      7.66 o
   2   3   9      160.90      147.78      5.63 o
   3   3   9      809.03      790.70      8.37 o
   4   3   9      352.73      354.05      5.31 o
   5   3   9       61.12       57.85      2.19 o
   6   3   9        0.05       -2.28      2.28 o
   7   3   9      289.91      286.93      5.31 o
   8   3   9       34.55       31.82      2.35 o
   9   3   9       63.47       82.43      4.37 o
  10   3   9        0.61       -1.37      2.85 o
  11   3   9       11.25       19.14      3.80 o
  12   3   9        0.00        3.46      4.32 o
 -13   4   9       17.13       26.87      4.25 o
 -12   4   9        6.38        8.27      2.86 o
 -11   4   9       32.72       37.02      3.82 o
 -10   4   9        3.00        4.21      2.28 o
  -9   4   9      114.50      115.40      3.88 o
  -8   4   9       50.97       50.66      2.90 o
  -7   4   9      166.81      175.82      4.41 o
  -6   4   9       56.27       63.65      3.00 o
  -5   4   9      295.50      291.46      6.27 o
  -4   4   9        0.99        5.12      1.97 o
  -3   4   9       11.64        8.16      1.90 o
  -2   4   9      293.16      322.00      6.15 o
  -1   4   9       26.07       37.75      2.36 o
   0   4   9      157.33      160.17      4.08 o
   1   4   9        3.33        0.21      1.47 o
   2   4   9      343.56      395.49      5.78 o
   3   4   9      113.03      109.99      2.70 o
   4   4   9        9.88        6.92      1.39 o
   5   4   9       13.67       18.72      1.85 o
   6   4   9       22.87       24.11      2.12 o
   7   4   9       82.88       58.86      3.28 o
   8   4   9      177.67      163.07      4.82 o
   9   4   9       21.39       24.78      3.66 o
  10   4   9       12.59       11.41      2.45 o
  11   4   9       13.12        7.30      3.57 o
  12   4   9        0.32       -0.62      4.66 o
 -13   5   9        0.32        2.01      3.40 o
 -12   5   9        0.88       -2.73      2.73 o
 -11   5   9        8.33        1.48      2.58 o
 -10   5   9       52.21       56.11      3.52 o
  -9   5   9        0.55       -1.88      1.88 o
  -8   5   9       17.68       21.56      2.03 o
  -7   5   9       63.43       69.16      2.87 o
  -6   5   9       25.82       23.55      2.34 o
  -5   5   9       75.35       72.63      3.34 o
  -4   5   9     1592.12     1576.48     19.55 o
  -3   5   9       70.29       84.09      3.59 o
  -2   5   9       65.08       55.00      2.91 o
  -1   5   9      173.33      162.54      4.51 o
   0   5   9       75.25       87.32      4.56 o
   1   5   9      453.04      449.81      7.55 o
   2   5   9       26.55       38.17      2.48 o
   3   5   9      616.41      560.61      8.03 o
   4   5   9       19.43       23.93      2.16 o
   5   5   9      139.34      134.59      4.44 o
   6   5   9       39.28       35.57      2.60 o
   7   5   9      538.58      519.82     10.28 o
   8   5   9        2.80        5.47      2.38 o
   9   5   9        1.10       -2.12      2.12 o
  10   5   9       13.82       12.21      2.62 o
  11   5   9        2.30        2.66      3.62 o
 -12   6   9       16.52       25.74      3.44 o
 -11   6   9        0.61        0.98      2.74 o
 -10   6   9       70.88       77.83      4.05 o
  -9   6   9        5.32        2.76      2.19 o
  -8   6   9       83.51       93.92      3.65 o
  -7   6   9       32.92       32.96      2.52 o
  -6   6   9      237.80      221.58      4.37 o
  -5   6   9     1435.89     1297.34     17.90 o
  -4   6   9     1143.62     1091.52     15.22 o
  -3   6   9       32.47       25.54      2.76 o
  -2   6   9       60.67       54.10      3.23 o
  -1   6   9       30.00       32.41      2.81 o
   0   6   9      693.98      632.86     10.03 o
   1   6   9      926.30      876.80     12.39 o
   2   6   9      388.19      415.88      7.60 o
   3   6   9      891.61      880.21     10.14 o
   4   6   9      395.53      398.98      7.44 o
   5   6   9       98.70       88.78      3.75 o
   6   6   9      170.97      161.30      5.34 o
   7   6   9       46.38       46.41      3.49 o
   8   6   9       61.07       56.35      3.71 o
   9   6   9       31.17       37.46      3.44 o
  10   6   9       22.36       42.94      3.67 o
  11   6   9       22.90       30.12      5.49 o
 -11   7   9       11.40       10.57      3.10 o
 -10   7   9       12.55       20.93      3.17 o
  -9   7   9       55.48       61.51      4.35 o
  -8   7   9       97.18       95.88      4.51 o
  -7   7   9       33.81       31.80      2.45 o
  -6   7   9       15.35       13.02      1.84 o
  -5   7   9      756.77      741.36     11.94 o
  -4   7   9      327.73      275.18      6.98 o
  -3   7   9      184.14      170.59      5.72 o
  -2   7   9      121.53      102.63      4.41 o
  -1   7   9      766.38      738.05     14.04 o
   0   7   9       60.12       61.63      3.77 o
   1   7   9      626.33      590.43      9.01 o
   2   7   9      376.63      352.18      7.11 o
   3   7   9       92.51       94.86      6.16 o
   4   7   9        1.26       -0.39      2.24 o
   5   7   9       31.53       31.83      4.28 o
   6   7   9        0.98       -0.61      2.56 o
   7   7   9       18.33       25.08      3.23 o
   8   7   9       10.43        7.75      2.97 o
   9   7   9       29.20       36.42      3.72 o
  10   7   9        6.80        8.35      3.30 o
 -11   8   9        5.64        5.12      4.76 o
 -10   8   9        3.88        3.67      3.32 o
  -9   8   9        4.57        5.54      3.35 o
  -8   8   9        0.11        4.34      2.78 o
  -7   8   9       47.21       55.52      4.15 o
  -6   8   9       79.22       64.42      3.39 o
  -5   8   9       10.46        7.16      2.61 o
  -4   8   9       52.73       46.59      3.32 o
  -3   8   9      156.11      161.06      5.23 o
  -2   8   9       24.79       19.15      2.80 o
  -1   8   9       23.67       24.64      3.10 o
   0   8   9        1.36        1.29      2.52 o
   1   8   9      534.60      527.78      9.00 o
   2   8   9       83.02       92.47      4.55 o
   3   8   9        2.61        3.34      3.32 o
   4   8   9        1.01        3.43      2.77 o
   5   8   9        0.50       -0.42      2.86 o
   6   8   9       61.16       59.95      4.26 o
   7   8   9        2.13        3.49      2.85 o
   8   8   9        0.02        3.66      2.89 o
   9   8   9       14.68       14.26      3.50 o
  -9   9   9       25.04       26.64      4.70 o
  -8   9   9        3.49        8.61      2.93 o
  -7   9   9       18.98       27.40      4.45 o
  -6   9   9       16.55       11.97      3.92 o
  -5   9   9        0.85       -0.46      2.85 o
  -4   9   9        7.06       -2.15      2.67 o
  -3   9   9        0.02        2.21      2.80 o
  -2   9   9       91.82       93.44      4.85 o
  -1   9   9      193.83      179.27      6.29 o
   0   9   9        9.11        7.45      3.08 o
   1   9   9       11.06       10.07      3.28 o
   2   9   9       65.33       76.03      7.94 o
   3   9   9        0.87       -2.48      3.27 o
   4   9   9       34.69       32.19      4.43 o
   5   9   9       13.78       24.97      3.85 o
   6   9   9        0.83        4.36      3.37 o
   7   9   9       17.16       17.08      3.61 o
   8   9   9        6.84       -1.78      3.28 o
  -8  10   9       19.38       13.28      4.68 o
  -7  10   9        3.83        2.18      3.97 o
  -6  10   9      102.09      130.14     11.44 o
  -5  10   9        0.32        1.15      3.21 o
  -4  10   9       28.02       27.95      3.95 o
  -3  10   9       30.59       30.71      3.86 o
  -2  10   9       68.80       68.08      4.60 o
  -1  10   9        4.60        4.87      3.41 o
   0  10   9       17.52       14.77      3.52 o
   1  10   9       18.25       19.99      4.18 o
   2  10   9        0.16       -2.75      4.09 o
   3  10   9       27.07       27.84      4.42 o
   4  10   9       22.74       19.58      6.29 o
   5  10   9        1.89       -1.83      4.42 o
   6  10   9       40.35       49.03      6.79 o
   7  10   9       55.02       66.48      5.29 o
  -6  11   9       20.26        7.47      4.67 o
  -5  11   9       24.89       20.59      4.86 o
  -4  11   9       63.81       68.01      6.00 o
  -3  11   9        2.11        8.85      3.63 o
  -2  11   9       13.85       17.02      4.78 o
  -1  11   9        0.12        0.41      3.25 o
   0  11   9        0.02       -3.20      4.23 o
   1  11   9        0.03       -3.75      3.75 o
   2  11   9       34.37       23.20      5.99 o
   3  11   9        0.19        1.09      8.12 o
   4  11   9        0.18        3.27      4.12 o
   5  11   9       17.78       21.88      6.27 o
  -3  12   9        1.30       -2.66      4.42 o
  -2  12   9        4.74        5.07      3.74 o
  -1  12   9        7.24       15.40      4.92 o
   0  12   9       11.44       15.18      4.95 o
   1  12   9       56.59       75.37      6.79 o
 -14   0  10       34.76       29.78      6.25 o
 -13   0  10       12.91        5.00      4.89 o
 -12   0  10       17.79       14.43      4.84 o
 -11   0  10       21.30       18.12      5.53 o
 -10   0  10        0.07       -6.20      6.20 o
  -9   0  10      187.00      156.57      7.32 o
  -8   0  10     1721.12     1734.26     78.67 o
  -7   0  10        7.90        8.95      3.23 o
  -6   0  10     2470.58     2534.10     40.39 o
  -5   0  10      233.59      254.62      7.71 o
  -4   0  10    16503.96    16358.08    231.80 o
  -3   0  10      192.25      199.95      4.34 o
  -2   0  10        9.91       12.10      1.55 o
  -1   0  10       43.10       65.59      2.07 o
   0   0  10       38.50       28.32      1.72 o
   1   0  10     3465.98     3553.20     36.69 o
   2   0  10      365.16      424.25      6.22 o
   3   0  10      663.27      662.48      9.86 o
   4   0  10      105.61      130.06      3.16 o
   5   0  10      672.95      647.94      8.75 o
   6   0  10      313.93      307.00      8.40 o
   7   0  10     1133.86     1100.96     15.14 o
   8   0  10      112.35       92.03     13.20 o
   9   0  10      285.29      283.83     16.18 o
  10   0  10        9.24        7.17      7.17 o
  11   0  10        0.25       -4.17      6.56 o
  12   0  10        4.48        1.67      8.17 o
 -14   1  10        0.49       -3.20      3.31 o
 -13   1  10       65.74       69.36      5.01 o
 -12   1  10       81.01       71.66      4.10 o
 -11   1  10        0.06       -0.93      2.46 o
 -10   1  10      122.88      127.92      4.51 o
  -9   1  10      111.34      119.18      5.91 o
  -8   1  10      157.65      158.67      4.13 o
  -7   1  10      444.74      443.98      6.63 o
  -6   1  10     1578.81     1655.53     17.31 o
  -5   1  10     3292.54     3453.73     37.41 o
  -4   1  10     1704.08     1630.96     19.16 o
  -3   1  10      282.76      278.13      4.16 o
  -2   1  10      135.18      109.38      2.75 o
  -1   1  10     2034.78     1922.61     15.71 o
   0   1  10     1019.88      998.98      8.29 o
   1   1  10        0.11        0.05      0.82 o
   2   1  10       28.42       50.92      1.52 o
   3   1  10     1763.77     1920.30     15.03 o
   4   1  10       35.43       36.14      1.99 o
   5   1  10     1637.50     1574.75     13.60 o
   6   1  10       79.25       73.20      2.11 o
   7   1  10      929.84      855.13     14.01 o
   8   1  10        2.82        3.62      3.12 o
   9   1  10        9.44       10.77      2.66 o
  10   1  10        0.23        2.38      2.48 o
  11   1  10        1.24        0.13      5.24 o
  12   1  10        0.80       12.10      7.87 o
 -14   2  10        0.00        7.19      5.17 o
 -13   2  10        2.96        4.28      3.32 o
 -12   2  10        2.20        2.15      2.68 o
 -11   2  10       11.32        9.59      2.57 o
 -10   2  10        3.30       -0.58      2.38 o
  -9   2  10      358.66      357.63      7.54 o
  -8   2  10       70.21       64.42      2.94 o
  -7   2  10      201.01      212.70      4.43 o
  -6   2  10      287.10      284.42      4.94 o
  -5   2  10      130.13      164.52      7.05 o
  -4   2  10      253.96      256.05      4.27 o
  -3   2  10      350.12      367.76      6.47 o
  -2   2  10      917.82      993.24     12.54 o
  -1   2  10       51.73       41.75      2.12 o
   0   2  10      350.48      369.58      4.75 o
   1   2  10     1892.43     1954.39     17.54 o
   2   2  10      129.05      141.41      2.78 o
   3   2  10       92.86       82.85      3.24 o
   4   2  10       18.00       25.71      1.50 o
   5   2  10      181.28      197.25      4.03 o
   6   2  10      296.74      274.96      4.20 o
   7   2  10       10.38       11.81      2.62 o
   8   2  10       81.61       77.01      3.42 o
   9   2  10        0.33        0.21      2.30 o
  10   2  10        1.84        5.26      2.84 o
  11   2  10        0.12       -2.77      2.77 o
  12   2  10        0.19       -3.28      3.28 o
 -13   3  10        0.55       -1.19      3.25 o
 -12   3  10        0.01       -1.54      2.45 o
 -11   3  10        3.09        3.47      2.53 o
 -10   3  10        1.79        2.70      2.12 o
  -9   3  10        2.18       -1.89      1.89 o
  -8   3  10      303.13      308.43      5.86 o
  -7   3  10      101.86       94.80      3.38 o
  -6   3  10      194.15      196.57      4.32 o
  -5   3  10       31.33       32.80      2.83 o
  -4   3  10       30.39       19.88      2.16 o
  -3   3  10      101.28       97.11      2.42 o
  -2   3  10     1983.88     2007.38     22.88 o
  -1   3  10        0.42       -1.18      1.30 o
   0   3  10      174.11      206.51      4.80 o
   1   3  10      385.95      405.39      5.27 o
   2   3  10        0.37        1.32      1.07 o
   3   3  10       38.77       51.18      1.94 o
   4   3  10       23.84       24.93      1.83 o
   5   3  10      130.12      127.35      3.82 o
   6   3  10        3.72        2.46      1.59 o
   7   3  10      604.21      577.03      8.29 o
   8   3  10       90.45       86.70      3.30 o
   9   3  10        0.56       -2.49      2.49 o
  10   3  10       48.34       52.93      3.97 o
  11   3  10        3.07        4.85      3.36 o
  12   3  10       23.43       29.02      5.33 o
 -13   4  10        2.82        5.24      3.61 o
 -12   4  10       34.12       39.73      4.19 o
 -11   4  10        0.73       -2.10      2.36 o
 -10   4  10       21.26       22.97      2.81 o
  -9   4  10        1.21       -1.19      1.84 o
  -8   4  10       53.19       50.72      3.33 o
  -7   4  10       51.72       42.97      3.76 o
  -6   4  10        4.02        4.83      2.09 o
  -5   4  10      219.27      249.41      5.83 o
  -4   4  10       27.73       21.88      2.34 o
  -3   4  10       55.58       49.92      2.82 o
  -2   4  10       38.49       37.75      2.54 o
  -1   4  10      257.36      277.77      8.74 o
   0   4  10     2100.91     2058.57     23.42 o
   1   4  10       79.41      103.70      3.52 o
   2   4  10      359.12      385.88      5.35 o
   3   4  10        0.04       -0.77      1.17 o
   4   4  10     1231.74     1255.72     12.66 o
   5   4  10       98.98      100.51      3.77 o
   6   4  10      160.96      140.33      4.33 o
   7   4  10       58.66       49.28      2.73 o
   8   4  10       81.91       96.12      4.09 o
   9   4  10      140.60      130.04      5.49 o
  10   4  10        0.44       -1.56      2.07 o
  11   4  10        0.45       -0.70      3.44 o
 -13   5  10        0.02        1.61      4.48 o
 -12   5  10        2.64        0.29      3.44 o
 -11   5  10       32.65       26.31      3.19 o
 -10   5  10       44.15       44.11      3.37 o
  -9   5  10       10.09        9.54      2.17 o
  -8   5  10       27.71       23.72      2.29 o
  -7   5  10        5.34        2.06      1.91 o
  -6   5  10       78.80       65.94      3.12 o
  -5   5  10       91.95       93.88      2.93 o
  -4   5  10       27.77       28.81      2.73 o
  -3   5  10      185.38      183.03      5.15 o
  -2   5  10       43.38       32.88      2.54 o
  -1   5  10      565.62      540.15      8.81 o
   0   5  10        6.76        9.03      1.94 o
   1   5  10      447.36      432.99      7.46 o
   2   5  10      730.18      723.22      9.26 o
   3   5  10      304.79      322.86      5.90 o
   4   5  10        9.62        6.39      2.20 o
   5   5  10        0.18       -0.99      2.01 o
   6   5  10        0.04       -0.31      1.91 o
   7   5  10      175.96      159.04      5.25 o
   8   5  10       48.02       45.84      3.28 o
   9   5  10       39.97       43.67      3.35 o
  10   5  10       10.65       11.60      2.81 o
  11   5  10       11.88        8.79      3.89 o
 -12   6  10        2.97        8.11      3.49 o
 -11   6  10        0.91       -1.21      2.77 o
 -10   6  10        0.11        1.66      2.76 o
  -9   6  10        0.96       -0.56      2.06 o
  -8   6  10       12.54        7.56      3.09 o
  -7   6  10      128.72       96.00      3.53 o
  -6   6  10        1.91        0.27      3.12 o
  -5   6  10      313.20      298.58      7.69 o
  -4   6  10      133.84      155.22      5.40 o
  -3   6  10       12.44       12.47      2.61 o
  -2   6  10      111.98      118.18      7.04 o
  -1   6  10      134.33      142.15      4.96 o
   0   6  10      131.41      149.10      4.85 o
   1   6  10      589.86      597.95      9.79 o
   2   6  10      136.91      124.66      4.47 o
   3   6  10      103.62      105.70      4.67 o
   4   6  10      281.94      268.74      5.27 o
   5   6  10        2.82       -0.83      2.05 o
   6   6  10        2.42        1.98      2.44 o
   7   6  10        7.20       10.93      2.80 o
   8   6  10        0.01        3.24      2.48 o
   9   6  10        3.29        2.33      2.68 o
  10   6  10        0.02       -1.95      2.85 o
 -11   7  10       20.04       20.26      3.70 o
 -10   7  10        0.12       -1.43      2.59 o
  -9   7  10       51.10       52.37      3.64 o
  -8   7  10        6.39        3.24      2.18 o
  -7   7  10      108.35      134.84      6.47 o
  -6   7  10      176.76      165.31      4.98 o
  -5   7  10       11.03       12.46      2.40 o
  -4   7  10      142.43      130.08      5.33 o
  -3   7  10      138.00      142.51      5.33 o
  -2   7  10      174.94      185.01      5.73 o
  -1   7  10      100.38      111.53      4.83 o
   0   7  10      150.86      141.48      5.36 o
   1   7  10      239.29      233.64      6.47 o
   2   7  10      186.06      199.10      5.28 o
   3   7  10       24.17       28.13      2.81 o
   4   7  10      279.10      252.43      5.46 o
   5   7  10      173.95      172.11      5.95 o
   6   7  10       62.99       62.60      5.92 o
   7   7  10        0.07        0.19      2.80 o
   8   7  10        9.11        5.57      2.91 o
   9   7  10        0.47       -1.56      2.88 o
  10   7  10        0.91       -2.71      4.41 o
 -10   8  10        8.33        4.92      4.21 o
  -9   8  10       33.36       44.72      4.23 o
  -8   8  10      232.78      240.22      6.78 o
  -7   8  10        0.11       -0.75      2.78 o
  -6   8  10       17.90       12.47      2.84 o
  -5   8  10      232.44      226.07      6.13 o
  -4   8  10       37.34       35.21      3.14 o
  -3   8  10        0.19        1.08      2.35 o
  -2   8  10      220.96      211.22      5.74 o
  -1   8  10        5.15        8.25      2.80 o
   0   8  10      788.91      783.73     11.53 o
   1   8  10        2.22        2.60      3.77 o
   2   8  10      217.95      195.99      6.38 o
   3   8  10       10.18        3.03      3.18 o
   4   8  10      314.83      324.94      8.17 o
   5   8  10       91.04      102.73      5.09 o
   6   8  10       21.75       19.77      3.53 o
   7   8  10        0.15        2.96      2.95 o
   8   8  10       13.64       21.69      3.56 o
   9   8  10        4.05        3.11      3.34 o
  -9   9  10        0.31        3.86      3.94 o
  -8   9  10       13.39        8.40      3.13 o
  -7   9  10      302.22      349.85      9.06 o
  -6   9  10      110.16      118.25      4.96 o
  -5   9  10        2.10        1.60      2.61 o
  -4   9  10        1.95       -1.28      2.39 o
  -3   9  10        2.96        2.03      2.57 o
  -2   9  10       48.69       55.36      3.80 o
  -1   9  10      137.36      147.54      5.44 o
   0   9  10       14.96       11.33      3.19 o
   1   9  10        0.12        0.37      3.46 o
   2   9  10      145.55      165.89      7.77 o
   3   9  10       60.67       64.96      7.88 o
   4   9  10        3.04        1.28      4.43 o
   5   9  10        0.30        2.74      3.14 o
   6   9  10      178.46      200.12      7.22 o
   7   9  10        0.07       -1.23      3.24 o
   8   9  10        0.76       -0.58      3.50 o
  -8  10  10        9.24       11.41      4.71 o
  -7  10  10        2.56       -4.03      4.15 o
  -6  10  10        8.00        8.69      4.34 o
  -5  10  10       45.28       47.02      4.39 o
  -4  10  10        1.92        3.88      3.32 o
  -3  10  10       11.00        5.32      4.23 o
  -2  10  10       19.30       12.65      3.40 o
  -1  10  10        3.12        3.88      3.13 o
   0  10  10       25.95       14.80      5.52 o
   1  10  10        7.77        5.06      6.37 o
   2  10  10        8.57       11.58      3.98 o
   3  10  10        0.73       -5.09      5.09 o
   4  10  10       30.98       34.05      6.15 o
   5  10  10        3.57        2.32      3.57 o
   6  10  10        0.41        2.42      3.52 o
  -6  11  10        5.59        7.96      4.64 o
  -5  11  10        0.66       -0.44      4.22 o
  -4  11  10        1.23       -3.31      3.31 o
  -3  11  10        0.65       -2.20      3.41 o
  -2  11  10        9.56        3.35      3.55 o
  -1  11  10       79.08       94.00      6.78 o
   0  11  10        1.84       -3.43      3.87 o
   1  11  10        5.73        1.59      4.00 o
   2  11  10       15.43       22.69      4.58 o
   3  11  10       15.05       14.29      6.06 o
   4  11  10        2.18        1.93      4.03 o
  -2  12  10       37.37       45.90      7.39 o
  -1  12  10        7.50       -1.16      4.51 o
   0  12  10       34.90       40.12      7.04 o
 -14   1  11        0.00       -4.83      6.12 o
 -13   1  11        5.26        5.58      3.49 o
 -12   1  11       25.13       27.98      3.93 o
 -11   1  11       23.11       21.76      2.86 o
 -10   1  11       23.73       24.11      2.72 o
  -9   1  11      119.69      121.00      4.58 o
  -8   1  11      395.14      374.98      6.27 o
  -7   1  11      141.97      129.88      5.87 o
  -6   1  11       22.20       20.71      2.44 o
  -5   1  11      125.03      130.43      4.68 o
  -4   1  11     1032.77      977.50     12.96 o
  -3   1  11     1175.72     1215.73     12.92 o
  -2   1  11      494.24      518.81      5.35 o
  -1   1  11      190.93      217.12      4.29 o
   0   1  11      209.42      235.85      3.07 o
   1   1  11        2.06       -0.16      0.95 o
   2   1  11        1.50       -0.06      0.60 o
   3   1  11      475.65      480.32      4.65 o
   4   1  11      102.02      123.23      2.71 o
   5   1  11      468.43      483.64      5.53 o
   6   1  11       14.71       16.15      1.45 o
   7   1  11       16.37       27.62      1.78 o
   8   1  11        2.26        1.17      2.32 o
   9   1  11       46.51       44.31      3.57 o
  10   1  11        0.53        0.07      2.44 o
  11   1  11        3.89        1.45      5.52 o
  12   1  11       17.02       20.85      6.84 o
 -13   2  11        3.98        4.18      3.39 o
 -12   2  11        3.60        1.75      3.16 o
 -11   2  11       61.67       70.29      3.83 o
 -10   2  11        3.08        1.71      2.16 o
  -9   2  11        0.85        4.08      2.00 o
  -8   2  11        2.21        6.01      2.06 o
  -7   2  11      298.72      303.95      5.35 o
  -6   2  11      673.07      599.70      7.96 o
  -5   2  11       44.86       29.87      2.48 o
  -4   2  11      203.61      200.64      4.86 o
  -3   2  11     1070.23     1038.93     13.37 o
  -2   2  11     3181.71     3163.55     34.22 o
  -1   2  11      388.93      404.64      7.32 o
   0   2  11     1476.37     1320.93     12.64 o
   1   2  11      826.77      829.58      8.64 o
   2   2  11        0.22        0.33      0.66 o
   3   2  11      327.03      328.70      4.74 o
   4   2  11      463.16      424.15      6.85 o
   5   2  11        3.14        0.05      1.52 o
   6   2  11        6.72        9.06      1.52 o
   7   2  11       15.06       16.92      2.05 o
   8   2  11      170.62      161.75      5.35 o
   9   2  11       10.40       10.84      2.66 o
  10   2  11        0.59        0.47      2.84 o
  11   2  11       12.48       14.70      3.44 o
  12   2  11        3.28        7.29      6.40 o
 -13   3  11       52.06       70.05      5.14 o
 -12   3  11        3.23        4.89      3.18 o
 -11   3  11       73.13       66.21      5.50 o
 -10   3  11       15.45       22.12      2.66 o
  -9   3  11      106.97      113.12      4.00 o
  -8   3  11       14.64       16.90      2.38 o
  -7   3  11       55.03       52.44      2.77 o
  -6   3  11       44.84       46.77      2.46 o
  -5   3  11        0.62       -0.77      1.60 o
  -4   3  11      342.32      320.77      8.35 o
  -3   3  11       18.63       17.26      1.32 o
  -2   3  11       76.93       82.14      3.21 o
  -1   3  11      439.70      451.57      7.25 o
   0   3  11     2511.01     2520.85     27.71 o
   1   3  11       60.82       45.51      3.23 o
   2   3  11        1.95        9.92      1.39 o
   3   3  11        1.96        2.46      1.17 o
   4   3  11      255.13      281.20      4.90 o
   5   3  11       11.62       13.56      1.62 o
   6   3  11        2.13        1.10      2.13 o
   7   3  11        0.08        2.36      2.15 o
   8   3  11        0.13       -1.60      1.60 o
   9   3  11       17.35       12.08      2.99 o
  10   3  11        0.20       -2.46      2.98 o
  11   3  11        1.98        0.84      4.29 o
  12   3  11        4.81       13.34      9.56 o
 -13   4  11       14.97       26.78      4.21 o
 -12   4  11        2.07        5.61      3.41 o
 -11   4  11        0.13       -2.82      2.82 o
 -10   4  11       10.67       12.26      2.53 o
  -9   4  11       99.93       96.90      3.89 o
  -8   4  11       69.59       87.78      3.48 o
  -7   4  11       62.23       54.38      3.13 o
  -6   4  11        2.41       15.31      3.62 o
  -5   4  11      338.01      331.94      6.96 o
  -4   4  11       13.02        7.61      2.10 o
  -3   4  11      622.82      599.39      9.46 o
  -2   4  11      153.35      160.46      4.54 o
  -1   4  11        9.52       15.46      2.05 o
   0   4  11        2.38        1.04      1.79 o
   1   4  11      213.87      226.36      4.44 o
   2   4  11      518.45      483.92      6.29 o
   3   4  11       94.32       86.32      2.55 o
   4   4  11      107.35       98.15      3.82 o
   5   4  11        3.20        3.15      2.01 o
   6   4  11        5.32        7.97      2.18 o
   7   4  11      135.66      125.47      3.97 o
   8   4  11        7.53       -1.72      2.15 o
   9   4  11        0.21        1.57      2.14 o
  10   4  11        5.39        6.49      3.31 o
  11   4  11        0.10       -3.44      3.44 o
 -12   5  11        0.04       -3.27      3.27 o
 -11   5  11       32.73       38.29      4.14 o
 -10   5  11       31.81       28.43      3.05 o
  -9   5  11       70.17       78.19      3.72 o
  -8   5  11       34.56       33.47      2.53 o
  -7   5  11       13.58       20.65      3.72 o
  -6   5  11        5.74        2.24      1.90 o
  -5   5  11       18.82       23.06      2.82 o
  -4   5  11       36.13       30.18      2.86 o
  -3   5  11      496.50      520.67      9.04 o
  -2   5  11      128.71      123.50      5.47 o
  -1   5  11     1033.27      906.72     12.69 o
   0   5  11        2.74        7.03      2.10 o
   1   5  11     1135.44     1118.31     14.51 o
   2   5  11      454.28      452.76      7.34 o
   3   5  11      181.26      151.05      4.17 o
   4   5  11        6.04        2.27      1.79 o
   5   5  11       46.38       34.58      4.16 o
   6   5  11       73.57       60.73      3.15 o
   7   5  11       19.39       25.43      3.29 o
   8   5  11        3.37        6.24      3.29 o
   9   5  11        9.02        7.69      5.09 o
  10   5  11        0.38       -3.18      3.18 o
  11   5  11        0.01        0.78      3.85 o
 -12   6  11        0.92        3.57      3.40 o
 -11   6  11       25.92       30.62      4.12 o
 -10   6  11       68.89       73.48      4.16 o
  -9   6  11       84.58       90.34      5.16 o
  -8   6  11       14.26        6.93      2.41 o
  -7   6  11        5.28        0.69      1.89 o
  -6   6  11      254.75      229.03      7.88 o
  -5   6  11        0.96        0.58      2.42 o
  -4   6  11      173.79      170.41      5.58 o
  -3   6  11     1146.14     1105.32     15.52 o
  -2   6  11      491.15      432.82      8.30 o
  -1   6  11     1701.21     1622.68     20.47 o
   0   6  11      267.30      263.89      6.35 o
   1   6  11       18.78       21.17      2.74 o
   2   6  11     1055.86     1018.84     14.01 o
   3   6  11      186.29      180.54      4.93 o
   4   6  11        2.87        4.05      2.18 o
   5   6  11       17.04       11.97      2.40 o
   6   6  11       40.68       33.32      4.47 o
   7   6  11      160.72      164.42      6.66 o
   8   6  11        4.88        0.74      2.50 o
   9   6  11        5.18       -2.44      2.59 o
  10   6  11        3.56        5.38      4.21 o
 -11   7  11        0.04        3.71      4.05 o
 -10   7  11        6.27        8.62      3.57 o
  -9   7  11       30.10       41.82      3.18 o
  -8   7  11        1.98        1.37      2.12 o
  -7   7  11       11.34       19.55      2.53 o
  -6   7  11        5.24        6.11      2.39 o
  -5   7  11        8.17        6.28      2.81 o
  -4   7  11       22.01       31.11      3.29 o
  -3   7  11      463.37      423.69      8.79 o
  -2   7  11       35.75       28.50      3.17 o
  -1   7  11      424.97      403.29      8.90 o
   0   7  11      975.71     1008.04     14.71 o
   1   7  11     2031.55     1944.13     23.90 o
   2   7  11       44.83       44.47      3.95 o
   3   7  11       40.14       39.35      3.07 o
   4   7  11       42.44       35.74      3.29 o
   5   7  11        1.00        6.65      2.58 o
   6   7  11        1.50        6.05      2.82 o
   7   7  11        0.94       -0.67      2.88 o
   8   7  11        2.85        3.76      2.82 o
   9   7  11        0.56        3.58      3.14 o
 -10   8  11        0.17       -3.48      3.58 o
  -9   8  11        5.89        9.64      3.39 o
  -8   8  11        7.17        5.44      2.98 o
  -7   8  11       84.12       66.72      5.32 o
  -6   8  11       54.46       45.43      4.86 o
  -5   8  11       12.05       20.33      3.89 o
  -4   8  11        9.58        9.20      3.10 o
  -3   8  11        0.06       -1.15      2.71 o
  -2   8  11        0.03        1.87      2.92 o
  -1   8  11      764.52      671.69     10.56 o
   0   8  11        1.30        3.48      2.56 o
   1   8  11       20.81       26.64      3.11 o
   2   8  11        3.92       10.70      3.02 o
   3   8  11        0.12        0.18      2.52 o
   4   8  11       33.95       37.90      3.87 o
   5   8  11       42.70       41.18      3.95 o
   6   8  11        6.59        5.87      3.20 o
   7   8  11        0.35       -0.41      2.77 o
   8   8  11        6.29        2.79      3.15 o
   9   8  11        0.52       -3.61      8.23 o
  -9   9  11        9.02        5.17      5.19 o
  -8   9  11       14.31        9.08      3.11 o
  -7   9  11       10.85       18.23      4.08 o
  -6   9  11       22.43       32.78      3.64 o
  -5   9  11        8.27        8.07      2.93 o
  -4   9  11       16.21       23.20      3.19 o
  -3   9  11       10.49       13.14      2.83 o
  -2   9  11        0.36       -0.17      2.55 o
  -1   9  11       33.76       37.36      4.23 o
   0   9  11       11.19        8.42      2.83 o
   1   9  11       22.16       26.18      3.66 o
   2   9  11        3.17        4.26      3.60 o
   3   9  11      104.23      106.96      7.01 o
   4   9  11        0.16       -0.19      3.23 o
   5   9  11        6.14        5.79      3.37 o
   6   9  11        4.50        6.97      3.50 o
   7   9  11        0.57        4.03      3.47 o
  -8  10  11       26.70       31.01      6.21 o
  -7  10  11       54.08       58.04      6.09 o
  -6  10  11        5.32        9.97      4.55 o
  -5  10  11      155.60      185.50      7.14 o
  -4  10  11       26.76       17.38      3.68 o
  -3  10  11        6.46        2.76      3.19 o
  -2  10  11        9.07        3.77      3.14 o
  -1  10  11       34.98       35.37      3.97 o
   0  10  11        5.98        5.61      3.67 o
   1  10  11      103.05      108.16      6.42 o
   2  10  11       79.26       75.22      6.62 o
   3  10  11       18.73       22.09      4.39 o
   4  10  11        2.82        3.22      3.77 o
   5  10  11       13.11       10.22      3.79 o
   6  10  11        5.88        9.33      5.01 o
  -5  11  11       42.67       65.37      6.19 o
  -4  11  11       12.85        7.98      3.82 o
  -3  11  11      107.46      117.41      7.82 o
  -2  11  11        4.38        8.90      3.83 o
  -1  11  11        9.74        6.56      4.32 o
   0  11  11        8.11        2.02      4.12 o
   1  11  11        0.01       -2.25      3.99 o
   2  11  11        1.37       -1.06      3.73 o
   3  11  11       71.53       71.28      6.03 o
   4  11  11       16.93       13.45      4.67 o
 -13   0  12        4.99       -4.56      4.56 o
 -12   0  12       57.80       61.12      6.57 o
 -11   0  12       10.29        1.91      4.08 o
 -10   0  12       30.11       31.41      6.45 o
  -9   0  12       81.76       82.08      9.34 o
  -8   0  12       77.76       87.47      5.82 o
  -7   0  12      859.75      816.15     17.10 o
  -6   0  12      603.67      570.87     13.33 o
  -5   0  12     1177.93     1118.29     20.84 o
  -4   0  12      762.10      735.27     11.17 o
  -3   0  12     1328.80     1399.28     18.72 o
  -2   0  12      316.88      246.09      4.25 o
  -1   0  12       67.67       85.46      6.37 o
   0   0  12     1343.78     1538.78     17.33 o
   1   0  12      804.77      904.72     11.20 o
   2   0  12      444.77      404.73      7.48 o
   3   0  12        0.52       -1.22      1.22 o
   4   0  12      487.77      442.76      7.01 o
   5   0  12     3466.21     3383.26     36.17 o
   6   0  12      686.05      611.05      8.91 o
   7   0  12      901.92      878.42     16.88 o
   8   0  12      234.67      244.98      7.21 o
   9   0  12        0.69       -1.64      3.03 o
  10   0  12       14.67       10.17      8.01 o
  11   0  12       11.94        0.83      8.23 o
  12   0  12        0.01       -3.50      8.56 o
 -13   1  12        0.00       -3.07      3.20 o
 -12   1  12        0.78       -1.61      3.13 o
 -11   1  12       46.67       43.06      5.38 o
 -10   1  12       14.02       13.47      3.43 o
  -9   1  12      358.19      379.94      9.98 o
  -8   1  12        0.74        3.14      2.51 o
  -7   1  12      227.11      221.19      5.88 o
  -6   1  12      516.76      504.46      8.75 o
  -5   1  12     1394.82     1457.18     18.21 o
  -4   1  12      533.04      584.81      9.22 o
  -3   1  12      358.54      354.70      4.50 o
  -2   1  12      723.10      843.51      7.95 o
  -1   1  12      166.97      196.47      2.99 o
   0   1  12     1152.28     1294.35     10.61 o
   1   1  12      123.50      144.21      2.46 o
   2   1  12        4.03        2.19      0.70 o
   3   1  12     1226.47     1159.95      9.88 o
   4   1  12       22.38       28.24      1.58 o
   5   1  12      271.00      252.54      4.21 o
   6   1  12       84.07       83.21      3.04 o
   7   1  12      769.77      733.17      9.58 o
   8   1  12        1.59        2.38      1.84 o
   9   1  12       38.89       35.56      2.59 o
  10   1  12       30.98       32.91      4.22 o
  11   1  12       43.92       51.05      7.47 o
  12   1  12        5.22       12.48      6.54 o
 -13   2  12       46.67       55.06      4.97 o
 -12   2  12       49.83       51.08      4.56 o
 -11   2  12        2.39        0.72      2.94 o
 -10   2  12        8.92        5.53      3.28 o
  -9   2  12      170.96      172.68      4.54 o
  -8   2  12      444.54      408.50      6.71 o
  -7   2  12      241.51      212.90      6.58 o
  -6   2  12        0.41        0.36      1.30 o
  -5   2  12       16.90       11.05      2.25 o
  -4   2  12       31.54       30.96      2.56 o
  -3   2  12       11.40       11.12      1.95 o
  -2   2  12       12.50       21.07      2.75 o
  -1   2  12      322.71      306.80      4.49 o
   0   2  12       97.25      137.15      3.60 o
   1   2  12       17.85       24.20      1.60 o
   2   2  12      151.17      169.35      3.27 o
   3   2  12      619.95      639.40      7.45 o
   4   2  12      184.62      205.50      3.90 o
   5   2  12       83.20       89.36      2.80 o
   6   2  12      155.38      154.18      4.02 o
   7   2  12      242.81      238.07      4.94 o
   8   2  12      162.05      165.65      4.12 o
   9   2  12       24.28       37.26      3.42 o
  10   2  12       20.20       15.33      3.46 o
  11   2  12        0.34       -3.15      3.15 o
 -13   3  12       26.96       24.56      4.32 o
 -12   3  12        6.67       10.72      3.77 o
 -11   3  12        5.13        5.17      3.14 o
 -10   3  12       49.38       44.51      4.37 o
  -9   3  12       24.27       22.68      2.75 o
  -8   3  12        0.07       -1.78      1.78 o
  -7   3  12      114.48      117.12      3.76 o
  -6   3  12      248.29      249.07      4.80 o
  -5   3  12      142.84      136.55      6.15 o
  -4   3  12       41.19       36.15      2.63 o
  -3   3  12      162.49      138.57      4.32 o
  -2   3  12       88.73      101.63      3.85 o
  -1   3  12      460.17      497.82      8.11 o
   0   3  12       82.14       88.24      2.74 o
   1   3  12        8.60       16.41      1.56 o
   2   3  12        6.75        5.21      1.21 o
   3   3  12      107.00       93.56      2.99 o
   4   3  12      193.93      181.33      4.56 o
   5   3  12       86.20       89.02      4.68 o
   6   3  12      529.61      481.59      7.58 o
   7   3  12       92.75       86.94      3.49 o
   8   3  12        4.96        4.85      2.30 o
   9   3  12        3.13        1.78      1.80 o
  10   3  12        0.17       -2.22      2.69 o
  11   3  12        0.03       -2.25      3.78 o
 -13   4  12       11.72       12.69      4.07 o
 -12   4  12      115.74      135.17      7.11 o
 -11   4  12       30.83       35.00      4.12 o
 -10   4  12        7.35        4.04      4.48 o
  -9   4  12        2.85       -2.06      2.87 o
  -8   4  12       66.98       70.32      3.30 o
  -7   4  12       39.48       42.23      2.61 o
  -6   4  12      103.46       91.97      5.06 o
  -5   4  12       72.84       65.02      2.91 o
  -4   4  12      286.50      274.37      6.29 o
  -3   4  12       98.22       84.20      4.25 o
  -2   4  12      410.35      403.36      7.38 o
  -1   4  12      196.07      165.32      4.64 o
   0   4  12       75.29       78.13      3.32 o
   1   4  12     1227.73     1182.14     13.86 o
   2   4  12      268.44      256.65      4.41 o
   3   4  12       14.63       19.92      1.76 o
   4   4  12        1.43       -0.19      1.61 o
   5   4  12      379.95      384.03      7.41 o
   6   4  12       21.35       15.77      2.58 o
   7   4  12      252.54      231.42      5.78 o
   8   4  12        9.80       12.41      2.25 o
   9   4  12       77.11       86.25      5.77 o
  10   4  12        3.43        8.28      3.46 o
  11   4  12        0.25       -2.25      3.62 o
 -12   5  12        6.57        4.67      3.54 o
 -11   5  12        0.01       -2.45      3.28 o
 -10   5  12       41.58       42.41      4.04 o
  -9   5  12      121.86      125.50      4.54 o
  -8   5  12       19.40       15.88      2.43 o
  -7   5  12       26.71       26.09      3.37 o
  -6   5  12        0.73       -1.74      1.74 o
  -5   5  12      404.92      347.13      7.62 o
  -4   5  12      450.64      429.28      8.45 o
  -3   5  12       24.30       21.37      2.83 o
  -2   5  12      886.22      838.54     12.34 o
  -1   5  12     1008.65      949.75     13.39 o
   0   5  12      275.42      259.06      5.90 o
   1   5  12       33.26       36.55      3.93 o
   2   5  12      478.67      483.06      6.74 o
   3   5  12       79.29       76.12      3.26 o
   4   5  12        0.21       -1.81      1.81 o
   5   5  12        1.14       -2.06      2.06 o
   6   5  12       94.76       86.56      4.18 o
   7   5  12        0.40       -2.08      2.08 o
   8   5  12       10.84       13.41      3.36 o
   9   5  12        1.05       -1.85      2.31 o
  10   5  12        0.79        0.17      2.64 o
 -12   6  12        0.39        0.70      3.42 o
 -11   6  12       31.28       40.45      4.50 o
 -10   6  12        5.43        7.70      3.27 o
  -9   6  12        1.15       -3.09      3.09 o
  -8   6  12       28.95       23.21      2.74 o
  -7   6  12       61.24       55.67      3.30 o
  -6   6  12       62.11       57.22      3.84 o
  -5   6  12       17.82        9.70      2.66 o
  -4   6  12      153.53      145.53      6.34 o
  -3   6  12      308.50      276.48      7.04 o
  -2   6  12       24.07       24.20      3.05 o
  -1   6  12       22.83       23.45      3.07 o
   0   6  12       56.38       51.40      3.47 o
   1   6  12        3.32        5.12      2.40 o
   2   6  12        0.42        1.06      1.99 o
   3   6  12       24.16       25.12      2.70 o
   4   6  12       59.63       53.52      3.63 o
   5   6  12      292.22      265.56      6.07 o
   6   6  12        7.84        0.76      2.17 o
   7   6  12        9.20        7.01      2.62 o
   8   6  12        7.14        6.23      2.77 o
   9   6  12        2.03        3.33      2.78 o
  10   6  12        0.05       -2.83      2.83 o
 -11   7  12        1.13        0.67      3.78 o
 -10   7  12       19.47       28.29      4.67 o
  -9   7  12        0.02       -0.32      2.58 o
  -8   7  12       45.62       46.08      3.37 o
  -7   7  12       55.29       47.98      3.01 o
  -6   7  12      150.61      149.92      6.94 o
  -5   7  12       41.97       41.82      3.73 o
  -4   7  12      151.50      143.75      5.49 o
  -3   7  12      233.06      238.44      6.93 o
  -2   7  12       28.15       39.09      5.15 o
  -1   7  12       30.30       38.97      3.52 o
   0   7  12       81.24       85.21      4.41 o
   1   7  12        3.19        8.66      3.89 o
   2   7  12       35.04       57.55      4.43 o
   3   7  12      172.00      165.18      5.23 o
   4   7  12       15.81       15.42      2.79 o
   5   7  12      139.77      150.15      7.20 o
   6   7  12       92.29       97.00      4.82 o
   7   7  12       15.29       14.97      3.39 o
   8   7  12        0.07       -2.68      2.68 o
   9   7  12       25.34       26.63      3.80 o
 -10   8  12        2.66        6.00      4.03 o
  -9   8  12        2.79        0.35      3.67 o
  -8   8  12       36.37       35.94      3.58 o
  -7   8  12      221.99      221.36     10.21 o
  -6   8  12       55.11       53.34      4.19 o
  -5   8  12        2.63        5.39      2.97 o
  -4   8  12      153.91      145.20      5.76 o
  -3   8  12       16.04       19.37      3.38 o
  -2   8  12        1.36       -2.74      2.74 o
  -1   8  12       60.87       70.56      5.02 o
   0   8  12      263.18      259.04      9.35 o
   1   8  12      107.35      106.19      5.02 o
   2   8  12       92.90       80.63      4.61 o
   3   8  12      123.66      122.16      4.72 o
   4   8  12       68.19       80.54      4.25 o
   5   8  12      100.73      104.92      5.35 o
   6   8  12       53.22       66.81      4.64 o
   7   8  12        1.87       -0.34      3.05 o
   8   8  12        1.90        1.52      3.27 o
  -9   9  12       10.35       10.41      4.29 o
  -8   9  12       41.38       39.49      5.30 o
  -7   9  12        4.28        4.59      3.37 o
  -6   9  12      233.10      233.94      6.84 o
  -5   9  12      120.77      130.61      5.35 o
  -4   9  12       28.16       22.85      3.24 o
  -3   9  12        3.26        4.22      2.76 o
  -2   9  12      113.46      131.48      5.24 o
  -1   9  12        5.18        2.87      2.70 o
   0   9  12        2.93        3.59      3.04 o
   1   9  12       36.92       29.61      3.65 o
   2   9  12       42.45       33.87      3.85 o
   3   9  12        2.46        3.37      3.43 o
   4   9  12       22.70       20.80      3.73 o
   5   9  12        0.63        5.76      3.37 o
   6   9  12        6.79        4.00      3.40 o
   7   9  12       47.08       49.40      4.74 o
  -7  10  12       43.11       43.10      5.63 o
  -6  10  12        3.57        0.24      3.98 o
  -5  10  12        4.62        4.43      3.42 o
  -4  10  12       17.06       26.16      4.17 o
  -3  10  12       10.04        8.71      3.09 o
  -2  10  12        1.24       -4.06      4.37 o
  -1  10  12        0.08       -0.39      2.98 o
   0  10  12        1.64       -2.71      3.66 o
   1  10  12        9.53        9.00      4.45 o
   2  10  12       30.69       35.00      4.76 o
   3  10  12        0.46        4.40      3.78 o
   4  10  12        0.64       -3.37      3.37 o
   5  10  12       10.78       10.10      3.82 o
  -5  11  12        0.27        5.29      4.58 o
  -4  11  12        4.84        5.91      4.57 o
  -3  11  12        0.62       -0.22      3.77 o
  -2  11  12       12.36       19.02      5.02 o
  -1  11  12        2.45        2.93      4.02 o
   0  11  12       18.92       22.26      4.82 o
   1  11  12       16.25       12.25      4.42 o
   2  11  12        3.65        2.60      5.12 o
   3  11  12        3.32        4.52      5.51 o
 -13   1  13        2.91       -0.97      3.38 o
 -12   1  13       25.28       24.48      3.94 o
 -11   1  13        0.05       -0.15      2.89 o
 -10   1  13       48.44       51.08      5.52 o
  -9   1  13        1.48        0.58      2.47 o
  -8   1  13      365.52      380.14      8.05 o
  -7   1  13       99.95      104.66      4.53 o
  -6   1  13      916.70      919.77     13.22 o
  -5   1  13      254.53      235.76      5.72 o
  -4   1  13      354.11      317.38      6.48 o
  -3   1  13       52.76       52.24      1.69 o
  -2   1  13     1183.93     1216.20     10.88 o
  -1   1  13      118.67      109.07      2.43 o
   0   1  13       30.50       29.24      1.99 o
   1   1  13       45.42       61.87      1.89 o
   2   1  13        8.74       14.67      1.31 o
   3   1  13       72.11       71.53      1.97 o
   4   1  13      768.66      754.89      8.32 o
   5   1  13      134.46      113.43      3.58 o
   6   1  13        1.91        1.77      1.92 o
   7   1  13       11.97       15.38      2.12 o
   8   1  13       13.36       16.51      2.07 o
   9   1  13       26.53       18.55      3.13 o
  10   1  13        6.31        5.60      2.93 o
  11   1  13        6.46       21.00     14.73 o
 -13   2  13        6.62       14.10      4.17 o
 -12   2  13        2.04       -0.88      3.29 o
 -11   2  13       26.98       23.88      3.66 o
 -10   2  13       71.20       73.97      6.11 o
  -9   2  13       52.67       53.34      3.60 o
  -8   2  13      331.05      324.85      7.54 o
  -7   2  13       22.12       29.38      3.13 o
  -6   2  13      304.94      312.50      6.88 o
  -5   2  13      644.13      626.17     10.06 o
  -4   2  13      802.42      756.84     12.27 o
  -3   2  13      103.82      111.80      3.91 o
  -2   2  13       16.90       22.54      2.30 o
  -1   2  13     1218.95     1228.03     12.20 o
   0   2  13      185.81      197.46      3.67 o
   1   2  13       68.31       72.10      2.34 o
   2   2  13       42.60       30.36      1.72 o
   3   2  13      576.80      594.86      7.24 o
   4   2  13      374.39      361.49      5.53 o
   5   2  13       56.80       72.51      3.07 o
   6   2  13      177.92      177.87      4.50 o
   7   2  13       10.95       17.80      2.18 o
   8   2  13       20.42       28.90      2.90 o
   9   2  13        8.18       11.86      2.58 o
  10   2  13       18.40       24.28      3.81 o
  11   2  13       17.49       24.54      3.97 o
 -13   3  13       12.25        6.93      3.86 o
 -12   3  13       68.66       78.18      5.34 o
 -11   3  13        9.88        6.23      3.30 o
 -10   3  13        3.26        4.15      3.12 o
  -9   3  13       15.18       18.54      3.26 o
  -8   3  13      269.14      238.04      7.87 o
  -7   3  13     1014.73      986.62     12.13 o
  -6   3  13        1.92        6.57      1.61 o
  -5   3  13       90.41       81.81      2.61 o
  -4   3  13        0.65       -0.49      1.97 o
  -3   3  13      821.63      724.43     10.81 o
  -2   3  13       21.46       27.99      2.36 o
  -1   3  13       16.75       17.80      2.12 o
   0   3  13       43.92       41.25      2.02 o
   1   3  13     1184.95     1201.62     12.19 o
   2   3  13      107.79       81.67      3.52 o
   3   3  13        9.96        9.00      1.64 o
   4   3  13       58.09       59.10      3.58 o
   5   3  13       15.83       13.11      2.23 o
   6   3  13        3.55        3.29      2.10 o
   7   3  13        7.30        6.77      2.16 o
   8   3  13      100.93      123.78      4.10 o
   9   3  13       11.86       19.48      3.67 o
  10   3  13       35.83       44.32      4.10 o
  11   3  13        1.18        8.71      7.48 o
 -13   4  13        4.86        4.78      7.39 o
 -12   4  13        3.45       10.29      3.83 o
 -11   4  13        0.27        2.20      3.30 o
 -10   4  13       49.33       45.40      4.69 o
  -9   4  13       17.29       10.55      3.38 o
  -8   4  13       34.68       29.06      3.19 o
  -7   4  13      223.79      223.46      5.09 o
  -6   4  13      238.44      206.98      4.75 o
  -5   4  13       52.53       59.35      2.87 o
  -4   4  13      316.60      322.68      7.02 o
  -3   4  13       63.71       68.18      3.50 o
  -2   4  13       56.46       62.71      3.35 o
  -1   4  13      308.99      302.08      6.43 o
   0   4  13      163.14      157.06      4.04 o
   1   4  13      182.34      145.79      3.57 o
   2   4  13       26.61       22.62      1.94 o
   3   4  13       73.94       72.68      3.07 o
   4   4  13      107.50      104.49      4.19 o
   5   4  13        7.05        6.25      2.65 o
   6   4  13        3.60        0.68      2.15 o
   7   4  13        1.21        3.77      2.30 o
   8   4  13        5.87        7.69      2.12 o
   9   4  13        5.56        4.08      4.10 o
  10   4  13        0.07        0.66      3.25 o
  11   4  13        5.72        4.73      9.34 o
 -12   5  13        0.30       -0.85      3.47 o
 -11   5  13        1.30        5.60      3.52 o
 -10   5  13       37.53       46.60      4.08 o
  -9   5  13       31.30       20.44      3.31 o
  -8   5  13        1.52       -0.63      3.35 o
  -7   5  13       15.42       10.37      2.23 o
  -6   5  13        2.93        2.23      1.94 o
  -5   5  13       29.28       19.23      2.93 o
  -4   5  13        4.66        2.00      2.49 o
  -3   5  13      185.06      184.75      5.57 o
  -2   5  13       62.51       65.01      3.65 o
  -1   5  13        2.54        8.86      3.62 o
   0   5  13       52.70       55.73      6.65 o
   1   5  13        5.05        5.42      1.96 o
   2   5  13      429.40      445.23      9.44 o
   3   5  13       48.99       41.21      2.78 o
   4   5  13      624.20      570.91      9.86 o
   5   5  13        2.92        2.13      2.32 o
   6   5  13        2.14       -1.28      2.38 o
   7   5  13        3.25       -0.29      2.11 o
   8   5  13       32.61       27.76      3.17 o
   9   5  13        2.50        4.21      2.61 o
  10   5  13        3.61        8.92      3.95 o
 -11   6  13        0.09       -1.18      3.19 o
 -10   6  13        0.23       -3.16      3.16 o
  -9   6  13       76.70       83.27      4.78 o
  -8   6  13       25.12       23.48      2.96 o
  -7   6  13       66.73       57.76      3.42 o
  -6   6  13        5.41        8.42      2.73 o
  -5   6  13        3.48       -1.98      2.33 o
  -4   6  13      258.86      228.10      6.42 o
  -3   6  13       32.97       55.18      3.81 o
  -2   6  13       23.37       28.92      3.18 o
  -1   6  13       14.43       10.18      2.80 o
   0   6  13      792.35      761.95     11.86 o
   1   6  13       83.47       87.00      3.98 o
   2   6  13        8.27       11.21      2.41 o
   3   6  13      415.12      419.59      7.58 o
   4   6  13       39.98       29.77      3.31 o
   5   6  13       31.00       24.33      4.91 o
   6   6  13        8.67        4.08      2.83 o
   7   6  13        1.04       -2.51      2.51 o
   8   6  13       20.00       22.83      3.36 o
   9   6  13        9.26        9.26      5.09 o
 -11   7  13       29.19       39.09      4.42 o
 -10   7  13       31.60       32.15      7.52 o
  -9   7  13        5.04       -0.17      2.70 o
  -8   7  13       73.87       71.06      5.58 o
  -7   7  13       53.21       43.58      2.99 o
  -6   7  13        0.50        4.75      2.81 o
  -5   7  13       56.86       48.02      3.87 o
  -4   7  13       19.93       30.65      3.44 o
  -3   7  13        7.06       10.85      2.99 o
  -2   7  13      227.06      215.08      6.82 o
  -1   7  13      125.86      132.01      6.14 o
   0   7  13      382.67      370.60      8.11 o
   1   7  13       27.51       26.52      3.13 o
   2   7  13      677.17      645.19     11.21 o
   3   7  13       15.22       14.06      2.70 o
   4   7  13       86.55       96.85      4.25 o
   5   7  13        2.28        3.23      2.49 o
   6   7  13        3.75        3.88      2.93 o
   7   7  13        3.41       -2.69      2.69 o
   8   7  13        3.20        2.76      3.88 o
   9   7  13       13.59       22.46      4.78 o
 -10   8  13        0.86       -0.19      4.73 o
  -9   8  13        0.51       -1.19      3.65 o
  -8   8  13       24.74       23.30      4.45 o
  -7   8  13       13.92        5.32      3.40 o
  -6   8  13       15.47        8.79      3.37 o
  -5   8  13        0.46        0.43      2.97 o
  -4   8  13       20.57       14.91      3.35 o
  -3   8  13      226.06      221.10      7.16 o
  -2   8  13        0.24        0.06      3.25 o
  -1   8  13      182.66      217.37      6.86 o
   0   8  13        4.59        3.59      2.95 o
   1   8  13       11.22        9.05      3.62 o
   2   8  13      129.33      132.06      5.59 o
   3   8  13       13.62       15.27      3.06 o
   4   8  13        0.87        0.16      2.62 o
   5   8  13       36.13       39.78      4.10 o
   6   8  13       20.66       15.53      3.56 o
   7   8  13        0.04       -3.08      3.08 o
   8   8  13        0.06        6.15      3.41 o
  -8   9  13       58.57       62.82      5.00 o
  -7   9  13       51.90       48.49      5.56 o
  -6   9  13       75.89       65.80      4.30 o
  -5   9  13        1.91        9.96      3.02 o
  -4   9  13        0.34        3.03      2.81 o
  -3   9  13       12.89       11.71      2.97 o
  -2   9  13       59.49       69.93      4.89 o
  -1   9  13       10.29        3.66      2.91 o
   0   9  13        5.39        8.59      3.38 o
   1   9  13       15.88       23.83      3.63 o
   2   9  13       46.23       46.34      5.39 o
   3   9  13        0.03       -2.80      2.80 o
   4   9  13        2.74        3.50      3.28 o
   5   9  13        6.14        4.02      3.45 o
   6   9  13       10.18        9.21      3.56 o
   7   9  13        2.25       13.29      9.73 o
  -7  10  13       38.54       51.05      6.95 o
  -6  10  13       29.71       24.82      6.31 o
  -5  10  13       11.40       13.01      3.44 o
  -4  10  13       96.34      105.18      5.22 o
  -3  10  13        1.88       -1.14      2.90 o
  -2  10  13       33.69       29.54      3.67 o
  -1  10  13       34.20       30.69      4.16 o
   0  10  13       26.26       25.74      3.99 o
   1  10  13       25.69       15.13      4.90 o
   2  10  13       12.50       12.62      5.28 o
   3  10  13       33.74       39.91      5.03 o
   4  10  13        0.03       -3.31      3.31 o
   5  10  13        0.54        2.11      3.72 o
  -4  11  13       16.43       25.11      4.50 o
  -3  11  13        4.02        3.22      3.71 o
  -2  11  13       48.78       53.27      9.83 o
  -1  11  13        9.69        9.53      4.70 o
   0  11  13        3.02        1.05      4.12 o
   1  11  13       12.22       10.18      5.80 o
   2  11  13        8.26        4.70      5.50 o
 -13   0  14        4.81        1.40      5.16 o
 -12   0  14       19.89       22.77      5.64 o
 -11   0  14       16.41       18.04      4.89 o
 -10   0  14       65.84       53.43      7.95 o
  -9   0  14        4.45        7.58      5.92 o
  -8   0  14      113.27       97.35      6.37 o
  -7   0  14        1.74       -3.54      3.54 o
  -6   0  14     1173.27     1012.96     20.32 o
  -5   0  14       37.66       47.09      2.79 o
  -4   0  14       32.38       35.62      4.25 o
  -3   0  14     1310.42     1340.95     18.50 o
  -2   0  14       12.12       30.07      1.95 o
  -1   0  14      211.90      214.87      4.25 o
   0   0  14       37.33       44.41      2.22 o
   1   0  14      141.01      136.30      3.56 o
   2   0  14       17.18        7.36      1.63 o
   3   0  14      150.29      126.44      4.56 o
   4   0  14        5.87       -1.63      2.22 o
   5   0  14      271.64      204.38      6.29 o
   6   0  14       97.28      100.52      7.65 o
   7   0  14       21.01       16.34      3.30 o
   8   0  14        3.73        7.50      3.06 o
   9   0  14       16.89       31.85      7.67 o
  10   0  14       71.48      113.20     13.29 o
  11   0  14       37.00       42.20     11.01 o
 -13   1  14        0.37       -1.95      3.28 o
 -12   1  14        3.60       -1.37      3.28 o
 -11   1  14        5.89        1.57      3.45 o
 -10   1  14        3.64        4.73      4.06 o
  -9   1  14        5.06        4.52      2.63 o
  -8   1  14      295.45      309.98      7.42 o
  -7   1  14       39.84       36.99      3.92 o
  -6   1  14       43.11       41.19      3.51 o
  -5   1  14      531.09      526.63     10.50 o
  -4   1  14      596.78      587.90      7.70 o
  -3   1  14       12.63       14.28      1.18 o
  -2   1  14      597.41      574.19      6.16 o
  -1   1  14        1.09       -0.90      1.06 o
   0   1  14       51.68       71.81      1.92 o
   1   1  14        0.67       -0.03      0.94 o
   2   1  14        0.32       -0.29      0.88 o
   3   1  14       21.44       21.52      1.54 o
   4   1  14      487.70      465.45      7.10 o
   5   1  14        6.20        7.03      2.03 o
   6   1  14       36.90       34.76      2.60 o
   7   1  14        2.43        6.26      1.94 o
   8   1  14       79.89       95.20      3.53 o
   9   1  14       10.60       14.17      2.17 o
  10   1  14        1.85        2.53      2.93 o
  11   1  14        3.72        1.63      5.66 o
 -13   2  14        0.76       -3.35      3.35 o
 -12   2  14        9.01        4.77      3.99 o
 -11   2  14       40.78       41.28      4.80 o
 -10   2  14        0.70       -3.59      3.59 o
  -9   2  14       15.65        8.83      2.80 o
  -8   2  14      167.89      153.35      5.63 o
  -7   2  14       89.92      124.07      6.57 o
  -6   2  14        7.66       12.65      2.69 o
  -5   2  14        8.35        5.73      2.86 o
  -4   2  14        0.07       -1.04      1.91 o
  -3   2  14      290.73      265.72      6.11 o
  -2   2  14       69.57       54.53      2.67 o
  -1   2  14      738.85      730.41      8.31 o
   0   2  14      192.90      199.60      3.72 o
   1   2  14       51.26       65.34      2.93 o
   2   2  14        2.98        2.53      0.98 o
   3   2  14       22.78       27.07      2.16 o
   4   2  14       49.17       38.84      2.63 o
   5   2  14      336.24      339.79      7.43 o
   6   2  14       34.70       30.52      3.78 o
   7   2  14        0.08       -0.51      1.85 o
   8   2  14       21.82       24.88      2.39 o
   9   2  14        4.05        2.23      4.27 o
  10   2  14       21.75       19.28      5.78 o
  11   2  14        2.26        8.85      6.23 o
 -13   3  14        5.53        5.21      3.82 o
 -12   3  14       77.09       81.95      5.56 o
 -11   3  14        1.77        2.27      3.12 o
 -10   3  14        1.12        6.89      4.23 o
  -9   3  14      109.60      107.68      5.17 o
  -8   3  14        2.94        4.90      2.83 o
  -7   3  14       50.00       43.92      3.57 o
  -6   3  14       50.54       39.28      3.41 o
  -5   3  14      526.20      521.15      9.33 o
  -4   3  14      120.59      126.77      4.58 o
  -3   3  14        5.03        5.23      2.19 o
  -2   3  14       33.08       30.90      2.63 o
  -1   3  14      204.80      211.03      4.05 o
   0   3  14      288.75      283.00      4.67 o
   1   3  14       59.21       64.04      2.46 o
   2   3  14       96.19       88.23      3.10 o
   3   3  14      198.75      218.36      5.04 o
   4   3  14      284.03      242.62      5.81 o
   5   3  14      124.08      126.52      4.13 o
   6   3  14       16.74       12.86      2.29 o
   7   3  14        7.76        5.93      2.11 o
   8   3  14        0.77       -0.29      2.10 o
   9   3  14       17.31       20.96      2.26 o
  10   3  14       11.03       10.89      3.40 o
  11   3  14       14.93       19.13     10.12 o
 -12   4  14        0.06        7.96      3.80 o
 -11   4  14      197.73      220.86      7.77 o
 -10   4  14        6.89       10.27      4.73 o
  -9   4  14       17.64       12.65      3.63 o
  -8   4  14       58.77       50.86      3.84 o
  -7   4  14      292.18      275.72      7.06 o
  -6   4  14       61.19       66.00      2.93 o
  -5   4  14        4.51        4.74      2.33 o
  -4   4  14      103.79      113.32      4.71 o
  -3   4  14     2272.79     2116.47     25.32 o
  -2   4  14      906.00      876.68     12.73 o
  -1   4  14      746.10      712.06     14.04 o
   0   4  14      150.15      137.76      3.62 o
   1   4  14     1058.49     1032.15     11.26 o
   2   4  14      426.79      408.64      5.95 o
   3   4  14       17.31       21.90      3.10 o
   4   4  14      139.07      131.05      4.86 o
   5   4  14      136.60      134.86      4.92 o
   6   4  14       77.96       80.82      3.94 o
   7   4  14        0.04       -1.59      2.14 o
   8   4  14       17.62       17.34      4.58 o
   9   4  14        6.98        7.36      2.58 o
  10   4  14        0.91       -0.78      3.68 o
 -12   5  14        5.43        7.80      3.71 o
 -11   5  14        0.86        6.54      3.65 o
 -10   5  14        2.34        4.56      3.65 o
  -9   5  14       37.67       41.35      5.46 o
  -8   5  14        0.02       -2.52      2.52 o
  -7   5  14        5.75        1.20      2.62 o
  -6   5  14        3.62        1.06      2.19 o
  -5   5  14       25.01       15.86      2.77 o
  -4   5  14      465.05      436.87      8.82 o
  -3   5  14       30.76       38.73      3.40 o
  -2   5  14       67.08       69.75      3.85 o
  -1   5  14     1286.82     1225.30     16.48 o
   0   5  14     1596.06     1464.72     18.62 o
   1   5  14      139.13      135.38      3.89 o
   2   5  14        2.25        1.11      2.06 o
   3   5  14      114.72      117.64      4.53 o
   4   5  14      191.83      185.18      5.80 o
   5   5  14       21.54       23.71      2.96 o
   6   5  14       59.41       54.90      4.15 o
   7   5  14       39.89       38.31      3.02 o
   8   5  14        0.54        0.93      2.20 o
   9   5  14        3.05        0.09      2.69 o
  10   5  14        6.03        9.40      4.09 o
 -11   6  14        0.22       -2.41      3.63 o
 -10   6  14       10.45       28.13      4.01 o
  -9   6  14        1.70        5.67      3.09 o
  -8   6  14        0.09       -2.62      2.82 o
  -7   6  14       36.11       28.42      3.57 o
  -6   6  14       17.61       12.01      3.37 o
  -5   6  14        7.15       -0.34      2.52 o
  -4   6  14        4.75        0.86      2.50 o
  -3   6  14       32.13       47.86      3.65 o
  -2   6  14      603.77      571.79     10.26 o
  -1   6  14        2.74       -0.90      2.98 o
   0   6  14        0.36       -3.78      3.78 o
   1   6  14       10.70        7.03      2.79 o
   2   6  14      160.68      137.85      4.76 o
   3   6  14       27.04       23.64      3.26 o
   4   6  14        1.03       -1.59      2.39 o
   5   6  14       44.65       49.83      3.81 o
   6   6  14        0.01       -1.82      2.92 o
   7   6  14        0.06        0.51      2.31 o
   8   6  14        0.03       -2.56      2.56 o
   9   6  14       11.52        6.70      3.82 o
 -10   7  14        0.00        0.99      3.18 o
  -9   7  14        0.01       -0.67      2.98 o
  -8   7  14        0.66       -2.79      2.79 o
  -7   7  14       14.46       11.04      3.47 o
  -6   7  14        1.52       -2.11      2.58 o
  -5   7  14      127.36      138.33      5.89 o
  -4   7  14       42.36       41.87      3.82 o
  -3   7  14       51.40       43.34      3.80 o
  -2   7  14        0.19       -2.73      2.73 o
  -1   7  14       91.31       89.97      4.62 o
   0   7  14       26.66       21.00      3.22 o
   1   7  14       25.65       30.35      6.98 o
   2   7  14       42.79       41.83      4.65 o
   3   7  14       75.20       79.86      4.57 o
   4   7  14        2.39        1.73      2.79 o
   5   7  14       19.10       14.38      2.90 o
   6   7  14        3.77        3.29      2.66 o
   7   7  14        0.02       -0.94      3.24 o
   8   7  14        0.31       -3.05      3.05 o
  -9   8  14        0.96       -3.49      3.49 o
  -8   8  14        9.71       12.62      4.24 o
  -7   8  14       20.58       29.22      4.07 o
  -6   8  14       13.44       22.15      4.66 o
  -5   8  14       65.20       78.04      4.86 o
  -4   8  14       19.31       10.33      3.31 o
  -3   8  14      227.47      234.69      7.34 o
  -2   8  14      155.57      152.84      6.16 o
  -1   8  14      154.54      160.20      6.11 o
   0   8  14        0.35        0.65      3.34 o
   1   8  14      242.03      254.96      9.64 o
   2   8  14        0.19        0.02      2.85 o
   3   8  14        1.80       -2.49      2.49 o
   4   8  14       36.74       36.61      3.58 o
   5   8  14        5.69       11.23      3.21 o
   6   8  14        0.10        0.51      3.05 o
   7   8  14       13.18       20.70      3.87 o
  -8   9  14        2.15        0.74      3.48 o
  -7   9  14       20.45       23.97      4.98 o
  -6   9  14        8.48        8.57      3.10 o
  -5   9  14       61.10       65.96      4.43 o
  -4   9  14       57.42       56.24      5.76 o
  -3   9  14       48.29       54.31      4.52 o
  -2   9  14        1.29        6.10      3.21 o
  -1   9  14      142.65      146.25      9.78 o
   0   9  14       77.15       72.73      4.92 o
   1   9  14        5.88        6.11      3.18 o
   2   9  14        9.77        9.61      3.37 o
   3   9  14        1.13       -2.62      2.62 o
   4   9  14        1.65        0.67      3.13 o
   5   9  14        0.03       -2.53      3.15 o
   6   9  14        1.99       -0.23      3.51 o
  -6  10  14        6.78       17.97      6.46 o
  -5  10  14        1.44        2.67      3.31 o
  -4  10  14        3.83        9.32      3.37 o
  -3  10  14        4.35        2.36      3.15 o
  -2  10  14        0.62       -1.35      3.51 o
  -1  10  14        4.80       -3.28      3.28 o
   0  10  14        7.91        5.75      3.54 o
   1  10  14        7.67        1.18      3.47 o
   2  10  14        9.11        9.89      4.11 o
   3  10  14        8.10        3.92      3.61 o
   4  10  14        0.73        4.18      3.73 o
  -3  11  14       12.11        9.40      4.66 o
  -2  11  14        0.90        1.71      4.22 o
  -1  11  14       11.14        7.99      4.54 o
   0  11  14       36.36       51.78      5.96 o
   1  11  14       13.45       14.62      5.79 o
 -13   1  15        5.48       -1.36      3.47 o
 -12   1  15        0.48       -0.35      3.36 o
 -11   1  15       23.66       22.98      5.28 o
 -10   1  15        1.36        3.03      7.03 o
  -9   1  15       51.32       60.54      4.09 o
  -8   1  15      101.49       98.40      4.61 o
  -7   1  15      861.57      818.95     12.85 o
  -6   1  15      129.80      133.86      5.10 o
  -5   1  15       17.88       14.80      2.64 o
  -4   1  15       13.84       13.91      1.44 o
  -3   1  15      204.25      193.30      3.05 o
  -2   1  15      385.21      419.64      5.04 o
  -1   1  15       68.28       61.56      2.10 o
   0   1  15      222.56      194.58      3.06 o
   1   1  15      116.76      108.92      2.43 o
   2   1  15      365.64      339.40      4.69 o
   3   1  15      472.73      451.15      5.65 o
   4   1  15        3.74        5.33      2.00 o
   5   1  15       57.10       52.30      3.05 o
   6   1  15      207.63      199.18      4.86 o
   7   1  15       55.04       55.97      2.93 o
   8   1  15        8.80       15.61      2.23 o
   9   1  15        6.84        6.25      2.93 o
  10   1  15       18.93       21.39      3.74 o
  11   1  15        6.44        3.99      6.54 o
 -13   2  15        0.20       -0.27      3.43 o
 -12   2  15        6.60        2.62      3.56 o
 -11   2  15       22.60       16.52      4.21 o
 -10   2  15        0.30       -0.91      4.07 o
  -9   2  15       21.60       19.31      3.22 o
  -8   2  15       60.48       63.06      4.13 o
  -7   2  15      468.75      494.07      9.60 o
  -6   2  15      133.37      137.71      5.67 o
  -5   2  15      951.51      907.55     13.40 o
  -4   2  15       86.09       75.35      3.66 o
  -3   2  15      206.74      202.76      3.90 o
  -2   2  15       24.17       21.04      1.73 o
  -1   2  15       35.70       41.76      2.52 o
   0   2  15       10.53       11.38      1.51 o
   1   2  15      680.29      626.23      7.54 o
   2   2  15       10.29        5.05      1.18 o
   3   2  15       48.89       57.23      2.79 o
   4   2  15      840.26      839.68     10.93 o
   5   2  15      886.59      844.61     11.11 o
   6   2  15        0.42       -1.93      2.02 o
   7   2  15       11.53       13.19      2.26 o
   8   2  15       14.66       26.25      3.10 o
   9   2  15       16.80       19.24      3.42 o
  10   2  15        1.02       -2.66      5.27 o
 -12   3  15        0.01        1.09      3.61 o
 -11   3  15       24.83       24.65      7.66 o
 -10   3  15       14.01       16.62      9.98 o
  -9   3  15       39.45       42.78      3.83 o
  -8   3  15        2.91        1.16      2.71 o
  -7   3  15       16.43       12.79      2.88 o
  -6   3  15      548.73      517.89      9.72 o
  -5   3  15       30.56       27.94      3.08 o
  -4   3  15      108.51       86.71      4.11 o
  -3   3  15      316.08      269.58      9.63 o
  -2   3  15      399.83      365.30      7.20 o
  -1   3  15      456.34      400.44      5.91 o
   0   3  15       44.15       47.90      2.33 o
   1   3  15      263.47      253.25      4.54 o
   2   3  15        1.72        4.25      1.48 o
   3   3  15      316.32      281.30      5.42 o
   4   3  15       86.89       77.15      5.72 o
   5   3  15      142.86      133.23      4.34 o
   6   3  15        2.25        1.15      2.04 o
   7   3  15       40.29       50.74      3.00 o
   8   3  15        7.18        5.79      2.40 o
   9   3  15       32.58       45.74      3.07 o
  10   3  15        3.05        2.28      3.44 o
 -12   4  15        7.34        9.08      3.83 o
 -11   4  15       12.35       14.94      6.82 o
 -10   4  15       21.71       25.21      5.25 o
  -9   4  15        7.46       11.13      4.74 o
  -8   4  15        3.93       -0.35      2.79 o
  -7   4  15       22.18       28.45      3.34 o
  -6   4  15       84.30       96.72      4.56 o
  -5   4  15      109.31       90.70      4.39 o
  -4   4  15       30.86       25.09      3.52 o
  -3   4  15       47.29       50.23      3.47 o
  -2   4  15        8.34        4.25      2.58 o
  -1   4  15       39.54       32.16      2.93 o
   0   4  15      266.55      257.35      4.89 o
   1   4  15        0.53        1.65      1.71 o
   2   4  15      160.28      159.61      4.43 o
   3   4  15        0.47       -3.11      3.11 o
   4   4  15      142.28      138.11      5.12 o
   5   4  15       78.03       94.58      4.41 o
   6   4  15        3.81        2.41      2.42 o
   7   4  15        1.21        1.47      3.03 o
   8   4  15        0.23        5.35      2.19 o
   9   4  15        0.02       -2.33      2.38 o
  10   4  15        4.36       13.15      4.08 o
 -12   5  15       13.96        7.88      9.26 o
 -11   5  15       17.90       26.55      4.17 o
 -10   5  15       46.05       51.00      5.25 o
  -9   5  15        0.94        0.07      3.53 o
  -8   5  15       23.79       23.59      3.44 o
  -7   5  15       11.56        8.27      2.89 o
  -6   5  15       38.73       39.95      3.62 o
  -5   5  15        0.65        1.89      2.53 o
  -4   5  15      194.21      202.66      6.18 o
  -3   5  15      410.65      388.76      8.27 o
  -2   5  15       21.97       23.81      3.06 o
  -1   5  15       82.44       69.27      3.85 o
   0   5  15       81.25       79.27      3.50 o
   1   5  15       24.39       21.01      2.20 o
   2   5  15      247.93      236.59      5.52 o
   3   5  15      258.24      241.52      6.49 o
   4   5  15        0.58        5.44      2.90 o
   5   5  15       57.18       58.30      3.75 o
   6   5  15       47.77       50.18      3.74 o
   7   5  15        0.01        0.83      2.60 o
   8   5  15       12.78        7.87      2.60 o
   9   5  15        3.65        3.26      2.94 o
 -11   6  15        6.37        6.63      3.65 o
 -10   6  15        3.33        7.61      4.93 o
  -9   6  15       12.06       10.30      3.27 o
  -8   6  15       81.51       75.05      4.75 o
  -7   6  15       35.29       39.99      3.91 o
  -6   6  15       77.52       68.06      6.32 o
  -5   6  15       16.55       17.04      3.11 o
  -4   6  15        2.40        2.73      2.65 o
  -3   6  15      380.78      382.42      8.48 o
  -2   6  15      225.64      208.73      6.30 o
  -1   6  15      123.21      113.45      5.81 o
   0   6  15       57.02       53.72      4.86 o
   1   6  15      378.99      354.36      7.05 o
   2   6  15       28.62       22.58      2.80 o
   3   6  15       28.67       23.96      3.26 o
   4   6  15       90.76       99.27      7.74 o
   5   6  15       31.81       35.10      3.48 o
   6   6  15        1.48       -2.63      2.63 o
   7   6  15        0.57        0.38      2.45 o
   8   6  15        0.04       -2.07      3.35 o
   9   6  15        9.90        9.50      3.52 o
 -10   7  15       11.07        5.12      3.46 o
  -9   7  15       23.67       20.19      3.73 o
  -8   7  15       15.95       11.20      3.52 o
  -7   7  15       74.25       70.75      4.71 o
  -6   7  15        0.19        0.00      2.87 o
  -5   7  15       40.48       51.10      4.10 o
  -4   7  15       54.95       51.43      4.14 o
  -3   7  15        0.80       -2.37      3.15 o
  -2   7  15      128.74      112.45      5.22 o
  -1   7  15       30.34       35.92      6.29 o
   0   7  15       50.65       35.79      3.54 o
   1   7  15      126.21      123.22      5.19 o
   2   7  15       51.32       53.55      3.57 o
   3   7  15       73.13       62.98      4.37 o
   4   7  15       46.19       43.97      3.97 o
   5   7  15        0.06       -2.22      2.52 o
   6   7  15       31.13       42.71      3.55 o
   7   7  15        1.18        0.22      3.05 o
   8   7  15        0.01        1.14      3.19 o
  -9   8  15        8.07        3.76      4.07 o
  -8   8  15        3.42        3.93      3.98 o
  -7   8  15        0.01        0.55      3.34 o
  -6   8  15        1.53        6.66      3.44 o
  -5   8  15       42.13       36.87      4.06 o
  -4   8  15       28.35       28.80      3.82 o
  -3   8  15       65.46       75.63      4.75 o
  -2   8  15        0.00        1.67      3.04 o
  -1   8  15       23.12       23.54      3.52 o
   0   8  15        7.14        8.28      3.58 o
   1   8  15       41.63       41.13      4.64 o
   2   8  15        1.12       -2.97      2.97 o
   3   8  15       11.90       10.65      3.00 o
   4   8  15        1.71        2.83      2.75 o
   5   8  15        1.09       -2.58      2.70 o
   6   8  15        0.01       -3.07      3.41 o
   7   8  15       15.41       10.33      3.81 o
  -8   9  15       10.49        9.14      4.67 o
  -7   9  15        3.97        8.53      4.49 o
  -6   9  15       17.97        7.41      4.13 o
  -5   9  15        0.51        4.70      3.45 o
  -4   9  15        0.67       -2.03      3.31 o
  -3   9  15      111.89      127.43      6.04 o
  -2   9  15       81.73       83.26      5.10 o
  -1   9  15       84.13       96.38      6.27 o
   0   9  15        0.05       -2.72      3.10 o
   1   9  15        8.02       15.19      3.56 o
   2   9  15        3.43        5.14      3.25 o
   3   9  15       21.23       24.12      3.52 o
   4   9  15        0.00       -2.10      3.78 o
   5   9  15        2.57        4.33      3.48 o
  -6  10  15        6.21        7.94      4.67 o
  -5  10  15       24.92       26.59      4.01 o
  -4  10  15       89.16       99.84      5.34 o
  -3  10  15       69.44       69.29      5.29 o
  -2  10  15        0.05       -3.36      3.36 o
  -1  10  15       88.28       98.27      8.11 o
   0  10  15       30.05       26.02      4.19 o
   1  10  15        0.50       -3.63      3.63 o
   2  10  15        2.04       -0.46      3.95 o
   3  10  15       35.13       44.36      4.85 o
 -13   0  16        0.22       -7.73      7.73 o
 -12   0  16       40.01       51.49      6.66 o
 -11   0  16        9.96       20.35      7.23 o
 -10   0  16      129.32      156.84     12.68 o
  -9   0  16       60.77       56.66      5.80 o
  -8   0  16       53.22       48.94      5.44 o
  -7   0  16       21.89       14.47      4.40 o
  -6   0  16      204.97      204.54      5.16 o
  -5   0  16      781.49      744.11     14.63 o
  -4   0  16       83.29       81.23      3.59 o
  -3   0  16       71.96       71.52      3.52 o
  -2   0  16     2054.36     2048.37     22.76 o
  -1   0  16       46.34       39.87      3.04 o
   0   0  16       19.29       21.85      2.02 o
   1   0  16      474.92      444.72      7.26 o
   2   0  16     1981.65     1895.65     21.80 o
   3   0  16      158.45      156.19      5.34 o
   4   0  16      777.47      686.86     13.05 o
   5   0  16       98.33      108.69      5.20 o
   6   0  16      594.20      649.29     12.27 o
   7   0  16       15.75       18.63      3.63 o
   8   0  16       16.61       10.75      3.39 o
   9   0  16       28.17       40.76      4.34 o
  10   0  16        0.01       -5.00      7.39 o
 -13   1  16        7.33        2.62      3.62 o
 -12   1  16        5.36       -2.81      3.40 o
 -11   1  16       14.39       14.51      4.80 o
 -10   1  16       21.01       17.53      3.95 o
  -9   1  16      108.68      114.42      5.24 o
  -8   1  16       76.91       77.97      4.41 o
  -7   1  16       17.76       26.55      3.26 o
  -6   1  16       19.54       19.52      3.14 o
  -5   1  16       35.39       23.39      3.06 o
  -4   1  16      576.74      569.71      7.01 o
  -3   1  16      212.25      204.30      3.35 o
  -2   1  16       39.52       34.47      1.71 o
  -1   1  16       59.48       48.59      1.96 o
   0   1  16       51.71       62.04      1.95 o
   1   1  16        1.34        2.29      1.20 o
   2   1  16      107.87       99.05      3.00 o
   3   1  16        0.97        0.90      3.01 o
   4   1  16      503.16      506.55      7.93 o
   5   1  16      386.00      349.62      6.48 o
   6   1  16        8.18        6.02      2.19 o
   7   1  16        0.00       -1.56      1.93 o
   8   1  16       23.37       28.95      2.80 o
   9   1  16        0.39        3.33      2.28 o
  10   1  16        0.02       -1.20      5.33 o
 -12   2  16        0.00       -3.23      3.23 o
 -11   2  16        7.54       -4.40      4.40 o
 -10   2  16        0.84        1.88      3.43 o
  -9   2  16        8.63       16.72      3.30 o
  -8   2  16        7.73        5.92      3.03 o
  -7   2  16        0.39        6.02      2.90 o
  -6   2  16      151.15      171.89      6.05 o
  -5   2  16        0.87        4.15      2.75 o
  -4   2  16       18.48       21.54      2.15 o
  -3   2  16      185.09      158.29      3.60 o
  -2   2  16       75.57       77.10      2.67 o
  -1   2  16      274.95      304.58      4.96 o
   0   2  16      231.13      246.10      4.40 o
   1   2  16      255.61      254.94      4.48 o
   2   2  16      102.43       96.08      3.04 o
   3   2  16      397.95      375.35      7.17 o
   4   2  16      567.58      505.28      8.05 o
   5   2  16       10.40       10.27      2.59 o
   6   2  16       79.72       78.88      3.58 o
   7   2  16        0.20        1.11      2.02 o
   8   2  16        4.72        4.75      2.19 o
   9   2  16       60.83       73.78      5.59 o
  10   2  16       34.04       42.62      7.74 o
 -12   3  16        0.82        1.67      4.94 o
 -11   3  16       16.24       14.30      4.33 o
 -10   3  16        4.44        4.84      3.72 o
  -9   3  16        3.28        1.88      4.45 o
  -8   3  16      164.84      181.17      6.26 o
  -7   3  16       10.09       18.39      3.18 o
  -6   3  16      323.80      309.72      7.61 o
  -5   3  16       75.10       74.33      4.04 o
  -4   3  16        3.57        2.80      2.52 o
  -3   3  16       34.99       29.60      3.08 o
  -2   3  16       72.01       56.17      2.59 o
  -1   3  16      137.39      118.68      3.65 o
   0   3  16      378.67      335.23      5.44 o
   1   3  16      459.43      448.63      6.38 o
   2   3  16       30.33       36.40      2.53 o
   3   3  16      151.82      148.76      4.96 o
   4   3  16      410.88      380.14      7.73 o
   5   3  16      120.16      112.06      4.48 o
   6   3  16       14.16       10.60      3.56 o
   7   3  16       26.40       35.58      2.93 o
   8   3  16        5.29        3.86      2.94 o
   9   3  16        0.02        1.71      2.67 o
  10   3  16        1.19        5.67      3.77 o
 -12   4  16        0.48       -0.14      3.59 o
 -11   4  16       11.41       12.55      4.52 o
 -10   4  16      119.19      133.43     18.49 o
  -9   4  16       80.60       80.11      4.80 o
  -8   4  16       31.43       32.27      3.67 o
  -7   4  16       10.16       11.65      3.11 o
  -6   4  16       31.29       33.50      3.39 o
  -5   4  16      280.96      251.67      6.78 o
  -4   4  16       92.68       90.14      4.26 o
  -3   4  16        0.98        1.40      2.48 o
  -2   4  16       25.12       23.06      2.89 o
  -1   4  16      694.57      646.27      8.85 o
   0   4  16       99.02       97.26      3.40 o
   1   4  16       89.64       93.97      3.30 o
   2   4  16      931.34      876.95     11.47 o
   3   4  16      790.53      719.40     11.51 o
   4   4  16       42.09       41.28      3.43 o
   5   4  16        2.96        1.83      2.79 o
   6   4  16        6.18        7.59      2.59 o
   7   4  16       18.83       26.23      3.08 o
   8   4  16        4.08        8.14      2.67 o
   9   4  16        1.56        7.75      2.51 o
 -11   5  16       33.14       38.04      5.16 o
 -10   5  16        6.62        9.78      4.20 o
  -9   5  16       43.26       38.65      5.91 o
  -8   5  16      114.81      120.27      5.68 o
  -7   5  16        0.19       -2.73      2.73 o
  -6   5  16        8.03        5.77      2.79 o
  -5   5  16       91.12       87.11      4.49 o
  -4   5  16        9.51        6.44      2.71 o
  -3   5  16        1.81        0.67      2.56 o
  -2   5  16        8.64        7.85      2.66 o
  -1   5  16      104.70      115.89      6.21 o
   0   5  16      533.17      497.89      7.40 o
   1   5  16      168.40      146.24      9.36 o
   2   5  16      212.24      183.90      8.29 o
   3   5  16      141.89      128.38      5.20 o
   4   5  16       11.93        7.82      2.88 o
   5   5  16       52.83       47.59      3.70 o
   6   5  16       15.24       13.95      2.96 o
   7   5  16        0.42       -2.53      2.53 o
   8   5  16       14.89       24.36      3.01 o
   9   5  16        7.55       15.19      3.34 o
 -11   6  16        5.39        6.20      4.46 o
 -10   6  16       14.24       14.83      4.37 o
  -9   6  16        1.93       -3.12      3.72 o
  -8   6  16        4.15        0.69      3.08 o
  -7   6  16        8.50        5.04      3.17 o
  -6   6  16       20.10       22.45      3.44 o
  -5   6  16      147.73      164.34      6.16 o
  -4   6  16       91.32       95.51      5.40 o
  -3   6  16       48.24       45.65      3.84 o
  -2   6  16       15.26       15.41      3.26 o
  -1   6  16      103.37      105.09      4.86 o
   0   6  16        0.60       -2.80      2.80 o
   1   6  16       13.62       10.83      2.93 o
   2   6  16       62.04       63.19      3.62 o
   3   6  16       21.80       20.01      3.29 o
   4   6  16       90.69       77.86      4.47 o
   5   6  16       11.10        9.49      3.71 o
   6   6  16        6.49        4.24      2.95 o
   7   6  16        1.66        2.81      2.63 o
   8   6  16        0.19        3.41      3.08 o
 -10   7  16        2.25        1.26      3.88 o
  -9   7  16        0.03        0.00      3.04 o
  -8   7  16        3.63        1.20      3.67 o
  -7   7  16        4.52        0.16      3.08 o
  -6   7  16        0.24       -1.63      3.02 o
  -5   7  16        7.53        5.97      3.15 o
  -4   7  16      127.23      128.45      5.69 o
  -3   7  16       61.10       73.40      4.60 o
  -2   7  16       11.48       13.59      3.34 o
  -1   7  16       12.04        9.78      3.12 o
   0   7  16       78.66       89.98      5.59 o
   1   7  16        9.15        3.34      2.90 o
   2   7  16        1.31       -2.45      2.76 o
   3   7  16       79.59       78.33      5.75 o
   4   7  16        3.52        4.89      3.02 o
   5   7  16       26.25       17.81      3.37 o
   6   7  16        4.12       10.73      3.12 o
   7   7  16       21.50       19.80      3.33 o
  -9   8  16        5.66        4.70      4.10 o
  -8   8  16        4.74        0.49      5.63 o
  -7   8  16        0.11       -2.98      2.98 o
  -6   8  16       73.75       70.68      4.99 o
  -5   8  16        9.10        9.60      3.53 o
  -4   8  16       14.66       17.74      3.69 o
  -3   8  16       25.67       23.59      3.85 o
  -2   8  16       92.91      100.30      6.29 o
  -1   8  16      144.86      176.27      7.69 o
   0   8  16       34.08       25.95      4.18 o
   1   8  16       19.14       18.76      3.48 o
   2   8  16       48.91       43.60      6.56 o
   3   8  16       16.01        4.59      3.21 o
   4   8  16        8.31        6.84      2.94 o
   5   8  16        5.88        3.55      2.94 o
   6   8  16       22.25       25.92      3.97 o
  -7   9  16        0.01       -2.14      4.26 o
  -6   9  16        7.01        5.98      3.76 o
  -5   9  16       30.00       30.91      4.43 o
  -4   9  16       35.65       37.40      4.53 o
  -3   9  16       18.77       24.44      4.11 o
  -2   9  16        0.84       -1.16      3.75 o
  -1   9  16        0.79        2.54      3.74 o
   0   9  16       46.44       51.92      5.10 o
   1   9  16        5.76        6.34      3.60 o
   2   9  16       40.40       35.72      3.83 o
   3   9  16        9.65        5.72      3.29 o
   4   9  16        0.19       -0.26      3.01 o
   5   9  16       29.48       38.99      4.73 o
  -5  10  16        0.85        4.36      3.38 o
  -4  10  16        3.51        5.05      3.45 o
  -3  10  16        3.99        1.84      3.87 o
  -2  10  16        1.35       -0.36      4.45 o
  -1  10  16        1.27       -0.15      3.48 o
   0  10  16        4.05        4.80      3.52 o
   1  10  16       34.03       33.73      5.21 o
   2  10  16        4.40        4.78      3.27 o
   3  10  16        2.78       -0.47      5.29 o
 -12   1  17       22.70       20.27      4.63 o
 -11   1  17       14.45       10.86      5.92 o
 -10   1  17        6.93        6.55      3.79 o
  -9   1  17        2.68        1.86      3.05 o
  -8   1  17       37.92       43.07      3.83 o
  -7   1  17       13.86       12.80      3.18 o
  -6   1  17      277.60      252.73      5.72 o
  -5   1  17      367.97      388.90      6.73 o
  -4   1  17        0.04        1.21      1.90 o
  -3   1  17       54.08       51.05      2.30 o
  -2   1  17        2.37        1.85      1.31 o
  -1   1  17       51.14       54.95      2.12 o
   0   1  17       30.85       23.40      1.56 o
   1   1  17      287.33      278.90      4.05 o
   2   1  17       19.17       18.21      1.86 o
   3   1  17        0.74       -0.82      2.03 o
   4   1  17       87.75       86.84      3.76 o
   5   1  17       24.72       27.25      2.76 o
   6   1  17        8.06       11.75      2.31 o
   7   1  17        0.44       -1.91      2.04 o
   8   1  17       39.41       55.42      3.43 o
   9   1  17        1.22        1.30      3.67 o
  10   1  17        0.95       -2.45      5.85 o
 -12   2  17        6.96        9.90      4.39 o
 -11   2  17       14.90       10.34      5.21 o
 -10   2  17        0.16       -2.05      3.26 o
  -9   2  17        2.74        0.81      2.86 o
  -8   2  17       33.70       32.00      4.01 o
  -7   2  17      397.84      406.61      8.92 o
  -6   2  17      260.87      282.58      7.41 o
  -5   2  17      121.14      130.01      5.29 o
  -4   2  17      550.18      524.44      7.00 o
  -3   2  17      804.56      772.02      9.09 o
  -2   2  17       35.26       38.76      2.26 o
  -1   2  17       94.47       95.41      3.45 o
   0   2  17      375.70      358.17      5.57 o
   1   2  17       29.87       31.82      2.15 o
   2   2  17       14.48        9.83      1.87 o
   3   2  17        6.97        5.36      2.19 o
   4   2  17        1.48       -2.15      2.15 o
   5   2  17       52.71       51.70      3.17 o
   6   2  17       41.11       43.25      3.60 o
   7   2  17       21.14       18.17      3.88 o
   8   2  17        0.19       -1.28      2.18 o
   9   2  17       20.61       30.16      3.93 o
  10   2  17       30.57       45.83      4.15 o
 -12   3  17        7.53        9.09      3.76 o
 -11   3  17        7.55        7.93     10.54 o
 -10   3  17        6.50        0.06      3.64 o
  -9   3  17       24.87       12.43      3.36 o
  -8   3  17       54.96       60.80      7.02 o
  -7   3  17      101.40      102.54      4.90 o
  -6   3  17       23.71       15.36      3.09 o
  -5   3  17      371.15      344.54      7.94 o
  -4   3  17        0.76       -1.19      2.37 o
  -3   3  17      134.70      115.99      4.68 o
  -2   3  17      182.66      171.13      4.60 o
  -1   3  17      525.76      473.43      6.83 o
   0   3  17      331.06      333.90      5.52 o
   1   3  17      102.15       87.37      3.08 o
   2   3  17       33.31       33.79      3.09 o
   3   3  17       17.30       21.35      2.92 o
   4   3  17       26.12       16.56      2.92 o
   5   3  17       19.52       20.77      3.77 o
   6   3  17        4.06        8.91      2.58 o
   7   3  17       12.82       20.01      2.73 o
   8   3  17       46.78       74.01      3.93 o
   9   3  17        6.83        7.08      3.75 o
 -11   4  17        0.24       -1.19      3.99 o
 -10   4  17        0.74        8.20      5.22 o
  -9   4  17        7.44        5.79      3.28 o
  -8   4  17       52.71       64.74      4.48 o
  -7   4  17       52.54       36.77      3.78 o
  -6   4  17        7.66        5.15      2.74 o
  -5   4  17        4.00        1.68      2.64 o
  -4   4  17        2.44       -2.16      2.16 o
  -3   4  17       20.23       22.83      3.17 o
  -2   4  17       57.95       48.08      2.75 o
  -1   4  17        1.29       -0.59      1.87 o
   0   4  17        6.93        5.78      1.96 o
   1   4  17       93.13       87.10      3.65 o
   2   4  17       82.61       87.95      4.25 o
   3   4  17        0.04        2.99      2.64 o
   4   4  17       10.14        7.71      2.71 o
   5   4  17        4.63        6.71      2.65 o
   6   4  17       10.59       15.08      2.83 o
   7   4  17        9.35        9.44      2.89 o
   8   4  17       19.01       29.56      3.43 o
   9   4  17        2.35        4.35      3.26 o
 -11   5  17       25.20       31.11      5.17 o
 -10   5  17        0.30        5.39      7.31 o
  -9   5  17      140.93      141.76      7.78 o
  -8   5  17       29.39       30.22      3.80 o
  -7   5  17        3.99        0.39      3.32 o
  -6   5  17       72.15       75.96      4.63 o
  -5   5  17       12.74        6.98      2.87 o
  -4   5  17       23.90       27.19      3.28 o
  -3   5  17       37.48       37.69      3.55 o
  -2   5  17       40.93       41.21      3.60 o
  -1   5  17       11.36       10.54      2.56 o
   0   5  17        0.43        1.33      2.48 o
   1   5  17        9.38        3.71      2.34 o
   2   5  17       46.56       57.84      3.93 o
   3   5  17        0.05        1.38      2.72 o
   4   5  17       40.56       47.86      3.85 o
   5   5  17        8.53       10.96      2.93 o
   6   5  17        0.63        1.49      2.70 o
   7   5  17        2.94        3.17      3.78 o
   8   5  17        5.19        5.23      2.72 o
 -10   6  17        3.43        2.64      4.05 o
  -9   6  17       15.59       17.06      6.17 o
  -8   6  17       10.06        8.63      3.50 o
  -7   6  17      142.67      129.36      5.88 o
  -6   6  17        6.34       19.37      3.39 o
  -5   6  17       76.31       71.42      5.39 o
  -4   6  17      270.26      267.55      7.50 o
  -3   6  17      203.32      199.46      6.43 o
  -2   6  17      527.85      566.05     10.76 o
  -1   6  17       92.04      107.95      4.97 o
   0   6  17       40.80       42.69      3.61 o
   1   6  17       88.08       91.69      4.09 o
   2   6  17       55.09       60.45      4.48 o
   3   6  17       11.63        6.58      3.01 o
   4   6  17       16.10       16.44      3.28 o
   5   6  17       12.82       19.72      3.47 o
   6   6  17        1.99       -1.00      2.93 o
   7   6  17        1.81       -1.05      2.63 o
   8   6  17        6.30       12.09      3.16 o
  -9   7  17       27.99       31.38      4.18 o
  -8   7  17        4.89        5.00      4.03 o
  -7   7  17        0.09       -2.67      3.20 o
  -6   7  17       22.78       18.16      4.45 o
  -5   7  17       12.61       17.00      4.35 o
  -4   7  17       48.45       58.35      4.52 o
  -3   7  17       61.93       61.25      4.45 o
  -2   7  17       40.55       34.58      3.83 o
  -1   7  17      185.76      174.90      7.47 o
   0   7  17       10.04       10.60      3.14 o
   1   7  17       11.37        5.59      2.70 o
   2   7  17        0.22       -1.55      2.78 o
   3   7  17       12.43       15.83      3.48 o
   4   7  17       22.22       33.46      3.96 o
   5   7  17        9.77        9.12      3.36 o
   6   7  17        6.60        3.40      2.84 o
   7   7  17       25.43       31.47      3.70 o
  -8   8  17       12.10        9.69      4.26 o
  -7   8  17        0.14       -0.05      3.43 o
  -6   8  17        0.06       -0.21      3.33 o
  -5   8  17        3.46        4.36      3.52 o
  -4   8  17        0.42       -2.01      3.20 o
  -3   8  17        0.00        9.95      3.48 o
  -2   8  17        0.04       -3.01      3.01 o
  -1   8  17       68.50       71.10      5.60 o
   0   8  17       14.04       17.61      4.15 o
   1   8  17        1.00       -2.99      2.99 o
   2   8  17       13.49       12.44      3.60 o
   3   8  17       14.40        9.70      3.50 o
   4   8  17        4.92        2.16      2.86 o
   5   8  17        8.92       11.70      3.21 o
   6   8  17        7.83        8.99      3.77 o
  -7   9  17        2.08        1.53      4.34 o
  -6   9  17        1.00        6.59      3.76 o
  -5   9  17       57.05       63.11      5.25 o
  -4   9  17       10.53        8.36      3.83 o
  -3   9  17       11.90       11.32      5.09 o
  -2   9  17       29.88       30.66      5.11 o
  -1   9  17       58.33       64.44      5.63 o
   0   9  17       30.15       34.93      4.78 o
   1   9  17        0.06       -1.46      3.64 o
   2   9  17        0.24        0.72      4.44 o
   3   9  17        8.57        7.15      3.16 o
   4   9  17        2.82        1.67      3.33 o
  -4  10  17       11.78       15.28      4.14 o
  -3  10  17      119.18      134.50      6.70 o
  -2  10  17       54.26       58.81      5.16 o
  -1  10  17        1.59        5.74      4.85 o
   0  10  17       20.14       13.93      4.79 o
   1  10  17        1.40        3.96      3.57 o
 -12   0  18        6.73        0.61      6.78 o
 -11   0  18        0.59        0.89      7.01 o
 -10   0  18        3.82       -4.14      4.14 o
  -9   0  18      500.71      538.66     19.07 o
  -8   0  18        2.84       -3.80      4.09 o
  -7   0  18       63.35       51.10      5.89 o
  -6   0  18      623.26      687.93     16.88 o
  -5   0  18      870.79      800.47     13.07 o
  -4   0  18      416.46      405.85      8.44 o
  -3   0  18      503.87      538.11     10.05 o
  -2   0  18       32.99       35.48      2.20 o
  -1   0  18      380.03      392.98      6.82 o
   0   0  18       66.80       72.71      3.30 o
   1   0  18      431.33      408.48      7.32 o
   2   0  18      407.44      408.11     14.05 o
   3   0  18      662.53      631.76     11.82 o
   4   0  18      343.53      350.08      8.67 o
   5   0  18        0.04       -0.69      2.95 o
   6   0  18        5.14       -2.97      3.53 o
   7   0  18        1.51        1.75      3.42 o
   8   0  18        0.04       -3.45      3.45 o
   9   0  18        0.03        0.27      3.75 o
 -12   1  18        1.19       -4.69      4.69 o
 -11   1  18        1.85        4.80      4.91 o
 -10   1  18        3.40       -0.21      3.60 o
  -9   1  18        0.09       -2.85      2.85 o
  -8   1  18      109.70      128.71      5.76 o
  -7   1  18      198.12      176.13      6.31 o
  -6   1  18        7.90        1.92      2.17 o
  -5   1  18       11.86        7.51      2.26 o
  -4   1  18      206.66      222.39      5.20 o
  -3   1  18      726.15      651.12      8.10 o
  -2   1  18      184.51      184.17      3.49 o
  -1   1  18       18.69       21.15      1.75 o
   0   1  18       93.59      114.62      2.76 o
   1   1  18       31.20       30.19      1.90 o
   2   1  18      538.57      500.98      7.17 o
   3   1  18       20.93       14.87      2.52 o
   4   1  18       11.21       11.69      2.46 o
   5   1  18       57.67       65.30      3.44 o
   6   1  18        3.94        3.79      2.19 o
   7   1  18        0.03       -2.36      2.36 o
   8   1  18        4.46        5.76      3.18 o
   9   1  18        1.23        2.37      4.51 o
 -12   2  18        3.05       -3.39      4.03 o
 -11   2  18        0.30        5.57      4.73 o
 -10   2  18       27.74       22.43      4.40 o
  -9   2  18        8.96       14.12      3.46 o
  -8   2  18        6.66        3.80      3.07 o
  -7   2  18        1.59        5.01      2.98 o
  -6   2  18      286.92      293.92      7.68 o
  -5   2  18       70.16       63.98      3.30 o
  -4   2  18      435.49      436.69      8.75 o
  -3   2  18      437.94      437.13      6.42 o
  -2   2  18      283.98      284.19      5.04 o
  -1   2  18       26.32       14.27      1.95 o
   0   2  18        9.49        7.57      1.83 o
   1   2  18        0.37       -1.74      1.74 o
   2   2  18       42.20       38.53      2.83 o
   3   2  18        0.03       -2.18      2.18 o
   4   2  18       24.33       25.09      2.68 o
   5   2  18       26.17       23.52      2.85 o
   6   2  18        1.84        1.21      2.21 o
   7   2  18        7.25       10.45      2.53 o
   8   2  18        1.23        3.39      2.47 o
   9   2  18        4.87        4.79      3.52 o
 -12   3  18       15.53       29.00     11.73 o
 -11   3  18       16.96       15.99      5.87 o
 -10   3  18       21.80       17.81      4.21 o
  -9   3  18        4.15        2.06      3.17 o
  -8   3  18       43.14       42.77      4.15 o
  -7   3  18      140.63      173.14      7.87 o
  -6   3  18       44.58       40.71      3.73 o
  -5   3  18       27.73       30.35      3.72 o
  -4   3  18       43.37       49.31      2.96 o
  -3   3  18      422.86      363.50      5.94 o
  -2   3  18      167.35      152.98      4.01 o
  -1   3  18       77.76       75.04      3.18 o
   0   3  18      113.83      120.21      3.63 o
   1   3  18      131.64      134.18      4.95 o
   2   3  18      286.21      269.26     13.03 o
   3   3  18       54.66       45.10      3.50 o
   4   3  18        0.10       -1.46      2.40 o
   5   3  18       83.46       76.91      4.12 o
   6   3  18        6.89       14.70      2.78 o
   7   3  18       16.79       18.99      3.06 o
   8   3  18        3.61        9.06      2.97 o
   9   3  18        8.11       15.32      4.22 o
 -11   4  18       23.13       23.80      6.19 o
 -10   4  18       62.11       62.28      9.44 o
  -9   4  18       60.07       68.56      4.86 o
  -8   4  18       76.00       92.59      5.40 o
  -7   4  18        0.36       -2.71      3.34 o
  -6   4  18      217.74      208.21      7.55 o
  -5   4  18       12.84        7.06      2.87 o
  -4   4  18       11.92        9.80      2.85 o
  -3   4  18        3.40        1.15      2.52 o
  -2   4  18      311.08      278.12      5.44 o
  -1   4  18       10.30        7.30      2.04 o
   0   4  18      238.96      233.86      4.97 o
   1   4  18      288.74      274.06      5.95 o
   2   4  18        1.20       -0.48      2.44 o
   3   4  18      361.07      347.98      7.83 o
   4   4  18       58.82       51.73      3.79 o
   5   4  18       22.88       19.98      3.08 o
   6   4  18        4.73        6.27      3.05 o
   7   4  18       55.44       81.82      4.56 o
   8   4  18        0.24       -1.09      2.89 o
 -11   5  18       11.34       16.65      5.96 o
 -10   5  18       13.35        7.37     10.48 o
  -9   5  18        2.12        1.90      3.86 o
  -8   5  18       54.22       45.81      4.40 o
  -7   5  18       16.56       15.93      3.48 o
  -6   5  18        0.33       -2.11      2.84 o
  -5   5  18        3.77        3.44      2.94 o
  -4   5  18        0.03        2.72      2.86 o
  -3   5  18      137.56      127.62      5.41 o
  -2   5  18       68.60       65.56      4.20 o
  -1   5  18       14.26       14.74      2.32 o
   0   5  18        2.48       -2.14      2.14 o
   1   5  18      263.20      232.92      5.73 o
   2   5  18        2.79        2.52      2.62 o
   3   5  18      127.95      128.74      5.44 o
   4   5  18        3.43       10.58      2.93 o
   5   5  18       42.99       45.71      3.80 o
   6   5  18        2.60       -0.18      2.77 o
   7   5  18        0.68        0.35      3.01 o
   8   5  18        0.46       -0.13      2.78 o
 -10   6  18        0.03        0.07      4.00 o
  -9   6  18        3.24        2.12      5.28 o
  -8   6  18        3.96        1.47      3.14 o
  -7   6  18        1.33       -2.91      2.91 o
  -6   6  18       60.69       62.68      4.56 o
  -5   6  18        0.14        0.13      3.04 o
  -4   6  18       36.15       50.13      4.25 o
  -3   6  18        0.03        1.33      2.86 o
  -2   6  18        4.66       17.11      3.31 o
  -1   6  18       69.52       65.52      3.79 o
   0   6  18       74.39       79.68      4.04 o
   1   6  18        0.03        1.88      2.37 o
   2   6  18       13.84       11.47      3.08 o
   3   6  18       20.30       19.84      3.50 o
   4   6  18       13.83       11.36      3.33 o
   5   6  18        8.96        5.59      3.88 o
   6   6  18       18.81       18.53      3.64 o
   7   6  18        0.80        4.94      2.91 o
  -9   7  18        0.26        0.07      5.92 o
  -8   7  18        0.42       -4.10      4.13 o
  -7   7  18       17.26       15.54      3.78 o
  -6   7  18        0.12       -1.44      3.28 o
  -5   7  18       18.34       25.70      3.90 o
  -4   7  18       51.42       59.80      4.71 o
  -3   7  18      153.52      169.19      8.05 o
  -2   7  18       54.10       67.88      4.54 o
  -1   7  18        9.46       11.24      3.87 o
   0   7  18        2.56        1.21      2.72 o
   1   7  18       37.54       40.61      4.29 o
   2   7  18       52.68       56.13      4.44 o
   3   7  18        0.23       -2.79      2.79 o
   4   7  18        6.84       10.66      3.36 o
   5   7  18        4.24        0.51      3.08 o
   6   7  18        8.11       16.40      3.36 o
  -8   8  18        6.58        7.93      4.62 o
  -7   8  18        4.58        2.82      3.71 o
  -6   8  18       11.02        6.04      3.85 o
  -5   8  18      219.56      262.77      8.37 o
  -4   8  18       58.24       68.85      7.27 o
  -3   8  18        0.74       -1.76      3.80 o
  -2   8  18       57.91       55.62      6.50 o
  -1   8  18      107.19      125.72      6.92 o
   0   8  18      143.04      168.97      6.70 o
   1   8  18        0.98        3.06      3.31 o
   2   8  18       18.77       20.44      3.78 o
   3   8  18       24.40       21.92      4.03 o
   4   8  18        7.74        8.14      4.69 o
   5   8  18        4.17       -1.26      3.10 o
  -6   9  18        7.77       10.97      4.11 o
  -5   9  18        0.34       -2.62      3.80 o
  -4   9  18       67.15       77.11      5.56 o
  -3   9  18       50.39       56.18      9.99 o
  -2   9  18       46.22       51.63      5.74 o
  -1   9  18        3.57        8.44      4.27 o
   0   9  18       17.06       16.34      4.53 o
   1   9  18       49.13       57.05      5.05 o
   2   9  18       11.59        8.07      3.34 o
   3   9  18        0.14       -3.15      3.15 o
  -2  10  18        1.40        5.56      4.46 o
  -1  10  18        2.31        3.15      4.19 o
 -12   1  19        0.41       -4.80      4.80 o
 -11   1  19        8.95       12.46      5.40 o
 -10   1  19       21.94       25.89      5.16 o
  -9   1  19        6.22        5.29      3.22 o
  -8   1  19       32.84       36.41      4.04 o
  -7   1  19       33.87       42.53      6.95 o
  -6   1  19       17.93        9.20      3.21 o
  -5   1  19       15.25       21.67      3.24 o
  -4   1  19       21.91       24.21      2.59 o
  -3   1  19       10.98       15.77      2.31 o
  -2   1  19       10.84        7.30      1.64 o
  -1   1  19       34.06       34.27      2.10 o
   0   1  19      865.76      835.89      8.35 o
   1   1  19       37.96       40.03      2.38 o
   2   1  19      130.93      137.89      4.47 o
   3   1  19      101.47      108.35      4.22 o
   4   1  19      142.41      152.26      4.74 o
   5   1  19        2.32        4.05      2.28 o
   6   1  19        2.98        2.37      2.44 o
   7   1  19       19.96       22.58      2.98 o
   8   1  19        2.79        6.10      2.72 o
   9   1  19        1.76        0.76      3.71 o
 -12   2  19        4.76        1.36      4.97 o
 -11   2  19       31.70       39.54      8.73 o
 -10   2  19       54.34       66.76      5.72 o
  -9   2  19        6.06        7.42      3.26 o
  -8   2  19        2.60        1.28      3.15 o
  -7   2  19        2.98        1.99      3.07 o
  -6   2  19      284.17      294.69      8.23 o
  -5   2  19      139.79      143.37      4.57 o
  -4   2  19      114.94      108.32      4.15 o
  -3   2  19       22.02       19.02      2.76 o
  -2   2  19      471.54      432.36      6.53 o
  -1   2  19      122.95      120.43      3.61 o
   0   2  19       81.06       69.03      3.27 o
   1   2  19      499.87      495.56      7.91 o
   2   2  19      219.57      194.27      6.30 o
   3   2  19        1.20       -2.65      2.65 o
   4   2  19      113.00      109.61      4.30 o
   5   2  19       14.91       19.03      2.70 o
   6   2  19       49.90       57.28      3.45 o
   7   2  19        9.54        5.22      3.45 o
   8   2  19        0.92        0.38      2.50 o
   9   2  19        3.72        2.92      3.83 o
 -11   3  19        5.94        9.94      5.54 o
 -10   3  19       21.47       19.48      4.49 o
  -9   3  19        1.35        2.86      3.35 o
  -8   3  19       17.44       17.29      3.63 o
  -7   3  19       16.39       12.21      4.33 o
  -6   3  19        3.63        3.43      3.05 o
  -5   3  19       14.46       12.40      3.07 o
  -4   3  19       62.09       63.71      3.44 o
  -3   3  19       17.34       19.55      2.19 o
  -2   3  19       12.40       10.97      2.09 o
  -1   3  19      133.91      127.33      3.78 o
   0   3  19      206.56      169.78      6.55 o
   1   3  19       14.08        8.77      2.33 o
   2   3  19      280.75      262.27      6.65 o
   3   3  19        0.01       -1.90      2.39 o
   4   3  19        2.08        4.51      3.03 o
   5   3  19       27.83       24.93      3.21 o
   6   3  19        0.79       -2.54      2.54 o
   7   3  19        0.77        5.85      2.81 o
   8   3  19        0.01        1.88      3.56 o
 -11   4  19        0.73        1.65      5.37 o
 -10   4  19        2.90        7.47      4.27 o
  -9   4  19        6.50        1.15      3.34 o
  -8   4  19        3.35        7.73      3.43 o
  -7   4  19        5.06        3.58      3.08 o
  -6   4  19       12.01       17.37      3.47 o
  -5   4  19       44.15       36.95      3.74 o
  -4   4  19       51.83       49.15      3.84 o
  -3   4  19        1.03       -1.91      1.91 o
  -2   4  19        5.88       -0.86      1.93 o
  -1   4  19        8.70        5.95      2.03 o
   0   4  19       40.84       45.63      3.86 o
   1   4  19       62.73       70.27      4.04 o
   2   4  19       34.21       30.99      3.30 o
   3   4  19       46.76       45.05      3.63 o
   4   4  19        0.13       -2.10      2.51 o
   5   4  19       14.68       17.16      3.14 o
   6   4  19        0.50        0.62      2.73 o
   7   4  19        5.16        8.82      3.06 o
   8   4  19        0.15       -3.03      3.03 o
 -10   5  19        6.69        5.96      5.41 o
  -9   5  19       10.47        8.43      4.32 o
  -8   5  19       28.24       26.33      4.98 o
  -7   5  19        6.01        4.98      3.49 o
  -6   5  19        5.43        4.76      3.17 o
  -5   5  19       73.71       79.41      4.78 o
  -4   5  19        0.05       -2.85      2.85 o
  -3   5  19       56.43       59.59      4.25 o
  -2   5  19       21.54       19.41      3.34 o
  -1   5  19      170.25      169.07      4.66 o
   0   5  19       62.68       60.51      3.53 o
   1   5  19       42.39       41.67      4.58 o
   2   5  19       11.52       14.32      3.12 o
   3   5  19      145.66      162.69      5.95 o
   4   5  19        0.02        0.72      2.70 o
   5   5  19       26.24       36.88      3.78 o
   6   5  19       33.11       46.45      4.10 o
   7   5  19        5.13        3.00      3.22 o
  -9   6  19       12.05        9.36      4.56 o
  -8   6  19       39.88       39.31      5.37 o
  -7   6  19        0.11        4.57      3.48 o
  -6   6  19      119.41      121.11      6.27 o
  -5   6  19        0.62       -0.24      3.15 o
  -4   6  19        8.85        9.36      4.95 o
  -3   6  19      163.17      176.81      6.47 o
  -2   6  19      232.26      229.67      7.16 o
  -1   6  19       51.37       42.88      3.47 o
   0   6  19       70.45       79.62      4.61 o
   1   6  19       77.22       73.08      4.52 o
   2   6  19      242.86      270.66      7.70 o
   3   6  19        0.23       -1.15      2.80 o
   4   6  19       27.71       33.01      3.83 o
   5   6  19       31.25       39.43      4.06 o
   6   6  19       39.02       50.82      4.57 o
   7   6  19        2.46        3.47      3.76 o
  -8   7  19       27.44       27.18      5.17 o
  -7   7  19        1.24        1.00      3.40 o
  -6   7  19        9.44       14.40      3.95 o
  -5   7  19       18.50       25.45      4.49 o
  -4   7  19       60.10       54.97      6.15 o
  -3   7  19        2.05        5.01      3.17 o
  -2   7  19       31.27       32.73      4.68 o
  -1   7  19      136.14      149.84      6.10 o
   0   7  19       40.78       41.13      3.69 o
   1   7  19        2.60        0.16      3.14 o
   2   7  19        0.01       -1.32      4.49 o
   3   7  19        3.23       -1.68      3.14 o
   4   7  19       16.80       20.40      3.85 o
   5   7  19       11.24       14.27      3.78 o
   6   7  19        0.41       -1.83      3.76 o
  -7   8  19        8.23       14.19      4.13 o
  -6   8  19       11.38        1.74      3.84 o
  -5   8  19       26.56       36.01      4.77 o
  -4   8  19       28.38       42.55      4.54 o
  -3   8  19       34.19       38.72     10.06 o
  -2   8  19        4.67        6.18      4.29 o
  -1   8  19       32.68       44.46      4.40 o
   0   8  19       19.26       25.76      4.12 o
   1   8  19        9.44        9.64      3.61 o
   2   8  19       14.22       15.71      3.88 o
   3   8  19       35.41       32.73      4.29 o
   4   8  19        0.21        0.67      3.37 o
  -5   9  19        0.27        3.74      3.81 o
  -4   9  19       10.27       21.08      6.82 o
  -3   9  19        4.21        4.88      4.57 o
  -2   9  19        0.14        1.02      3.83 o
  -1   9  19        6.51        2.21      7.08 o
   0   9  19        8.78        4.29      4.24 o
   1   9  19        2.52       -3.03      3.35 o
   2   9  19       13.76       25.21      4.29 o
 -11   0  20        1.08       -6.23      6.23 o
 -10   0  20        5.39       -0.71      4.93 o
  -9   0  20        4.47        7.50      5.01 o
  -8   0  20      483.40      506.89     15.29 o
  -7   0  20      249.58      247.96     10.71 o
  -6   0  20       10.48        4.09      5.70 o
  -5   0  20      279.40      291.01     10.75 o
  -4   0  20      288.49      267.04      6.94 o
  -3   0  20      476.75      466.72     16.50 o
  -2   0  20       28.42       30.77      3.40 o
  -1   0  20      755.23      746.95     10.80 o
   0   0  20      400.45      375.86      7.30 o
   1   0  20        1.32        2.66      2.95 o
   2   0  20      667.01      609.71     11.87 o
   3   0  20      403.52      410.01      9.69 o
   4   0  20        1.54        0.91      4.58 o
   5   0  20        0.24       -2.72      2.72 o
   6   0  20        8.48       11.39      4.03 o
   7   0  20        0.95        3.63      6.17 o
   8   0  20       23.81       20.59      4.76 o
 -11   1  20        1.40       -6.15      8.20 o
 -10   1  20        7.29        5.17      4.12 o
  -9   1  20       66.09       69.21      6.86 o
  -8   1  20        8.71        7.72      3.51 o
  -7   1  20       52.71       60.24      4.47 o
  -6   1  20       68.95       72.43      4.53 o
  -5   1  20        7.27        5.65      2.21 o
  -4   1  20       46.73       52.04      3.10 o
  -3   1  20      187.68      175.86      4.96 o
  -2   1  20      626.97      601.02      8.07 o
  -1   1  20        0.28       -1.72      1.72 o
   0   1  20       29.41       43.85      2.25 o
   1   1  20      144.60      143.27      4.45 o
   2   1  20      182.63      173.51      4.98 o
   3   1  20        4.78        4.63      2.41 o
   4   1  20       46.06       45.71      3.86 o
   5   1  20       52.95       62.85      3.49 o
   6   1  20       15.64       16.39      2.73 o
   7   1  20        3.78       -1.71      2.43 o
   8   1  20       46.21       59.17      4.64 o
 -11   2  20        3.33        5.67      5.41 o
 -10   2  20        2.08        3.40      4.05 o
  -9   2  20        0.64        1.97      3.49 o
  -8   2  20       10.05       18.89      4.46 o
  -7   2  20        1.27       -3.06      3.06 o
  -6   2  20       44.05       39.73      3.13 o
  -5   2  20       32.80       28.60      2.84 o
  -4   2  20        5.51        8.73      4.37 o
  -3   2  20      200.02      167.71      4.90 o
  -2   2  20       13.58       18.01      2.24 o
  -1   2  20       94.97       90.58      3.87 o
   0   2  20      203.46      188.62      4.93 o
   1   2  20        5.28        4.02      2.63 o
   2   2  20      149.40      147.65      5.42 o
   3   2  20       16.16       21.40      2.78 o
   4   2  20        0.43       -1.42      2.28 o
   5   2  20       33.83       34.33      3.16 o
   6   2  20        0.09       -2.30      2.30 o
   7   2  20       12.31       13.45      2.80 o
   8   2  20        1.17       -0.74      2.69 o
 -11   3  20        7.16       10.58      9.87 o
 -10   3  20       15.14        8.47      4.37 o
  -9   3  20       58.23       61.51      4.91 o
  -8   3  20        1.83        2.54      3.42 o
  -7   3  20       84.33       90.96      5.99 o
  -6   3  20      140.62      151.33      6.11 o
  -5   3  20        0.01       -2.27      2.27 o
  -4   3  20        1.12       -2.20      2.20 o
  -3   3  20       18.42       18.35      2.62 o
  -2   3  20       87.71       77.79      3.19 o
  -1   3  20        0.06       -1.78      1.78 o
   0   3  20       21.57       10.64      2.43 o
   1   3  20        3.20        0.12      2.53 o
   2   3  20       21.45       12.84      3.58 o
   3   3  20        1.85        1.99      2.75 o
   4   3  20       29.95       24.09      3.17 o
   5   3  20       23.32       32.49      3.45 o
   6   3  20        1.71        3.32      3.72 o
   7   3  20       16.84       22.90      3.51 o
   8   3  20        1.46       -0.15      3.03 o
 -10   4  20       13.40       14.84      4.57 o
  -9   4  20       46.41       57.64      7.22 o
  -8   4  20      104.75      101.49      5.65 o
  -7   4  20       17.92       21.07      3.81 o
  -6   4  20       15.67       11.42      3.49 o
  -5   4  20      265.31      261.49      9.29 o
  -4   4  20      265.87      262.61      6.45 o
  -3   4  20       18.15       23.90      2.52 o
  -2   4  20       27.25       27.36      2.58 o
  -1   4  20       20.26       15.16      2.30 o
   0   4  20        5.68        2.70      2.32 o
   1   4  20       30.91       32.63      3.53 o
   2   4  20       21.10       19.05      3.09 o
   3   4  20        4.78        3.03      2.81 o
   4   4  20      115.67      127.12      5.31 o
   5   4  20        7.53        4.00      3.00 o
   6   4  20        0.04        1.63      3.47 o
   7   4  20        1.63        3.98      3.20 o
 -10   5  20        4.23        5.19      5.64 o
  -9   5  20        0.01       -3.28      4.56 o
  -8   5  20        1.69        0.51      3.21 o
  -7   5  20      149.49      149.72      6.54 o
  -6   5  20        4.91        0.88      3.35 o
  -5   5  20       11.86       16.15      3.51 o
  -4   5  20        0.04       -2.84      2.84 o
  -3   5  20       77.93       84.50      5.35 o
  -2   5  20       42.84       42.54      2.99 o
  -1   5  20        1.88       -2.29      2.31 o
   0   5  20       10.42        9.27      2.60 o
   1   5  20        8.92        5.22      2.90 o
   2   5  20       43.89       43.51      3.77 o
   3   5  20        1.80        2.43      2.87 o
   4   5  20        7.55        7.40      2.97 o
   5   5  20       21.30       20.83      3.50 o
   6   5  20       35.41       39.62      4.24 o
   7   5  20       21.27       25.05      4.01 o
  -9   6  20        0.00       -2.35      5.47 o
  -8   6  20        1.16        4.06      3.67 o
  -7   6  20        1.45        4.07      3.54 o
  -6   6  20        0.64       -1.80      3.56 o
  -5   6  20        9.28        5.25      3.42 o
  -4   6  20       27.85       32.18      3.90 o
  -3   6  20        0.08        3.93      3.47 o
  -2   6  20        0.01       -1.36      2.52 o
  -1   6  20        0.35       -2.58      2.58 o
   0   6  20      108.75      128.41      7.74 o
   1   6  20       13.15       10.78      3.22 o
   2   6  20        3.09        1.10      3.01 o
   3   6  20        0.38       -0.24      2.91 o
   4   6  20       18.01       11.70      3.32 o
   5   6  20       11.15       14.23      3.62 o
   6   6  20        2.56        0.83      3.51 o
  -8   7  20        6.43        5.39      4.48 o
  -7   7  20        3.02        1.72      5.62 o
  -6   7  20       38.48       44.98      5.99 o
  -5   7  20       17.71       17.46      4.13 o
  -4   7  20        0.38       -2.61      3.40 o
  -3   7  20        7.98       12.02      3.77 o
  -2   7  20      171.69      211.22      7.29 o
  -1   7  20       34.79       45.27      3.79 o
   0   7  20        0.87       -3.40      4.04 o
   1   7  20        8.89        7.43      3.26 o
   2   7  20        2.45        6.93      3.38 o
   3   7  20       10.40        9.63      3.44 o
   4   7  20        1.19       11.85      3.61 o
   5   7  20        2.49        5.53      3.61 o
  -6   8  20        0.65       -2.06      3.52 o
  -5   8  20       15.51       16.37      4.17 o
  -4   8  20      195.32      226.44      8.11 o
  -3   8  20       45.38       43.35      5.57 o
  -2   8  20        1.77        4.66      4.09 o
  -1   8  20       18.79       20.59      3.56 o
   0   8  20       34.87       30.99      4.29 o
   1   8  20       17.56       14.44      3.75 o
   2   8  20        0.00        0.36      3.24 o
   3   8  20        0.08       -0.66      3.45 o
  -4   9  20        6.71       17.97      6.02 o
  -3   9  20       24.27       14.99      4.84 o
  -2   9  20       16.12       16.78      4.67 o
  -1   9  20       20.15       26.58      6.83 o
   0   9  20        4.98        3.15      3.71 o
   1   9  20        0.09        5.78      7.67 o
 -11   1  21       20.39       25.18      8.73 o
 -10   1  21        0.22        2.75      4.17 o
  -9   1  21       61.04       71.30      5.20 o
  -8   1  21        6.65        3.94      3.45 o
  -7   1  21       31.20       43.44      4.19 o
  -6   1  21        0.24       -2.88      2.88 o
  -5   1  21        8.79        9.27      2.32 o
  -4   1  21        5.51        3.73      2.25 o
  -3   1  21        1.53       -2.13      2.13 o
  -2   1  21        1.78        4.80      2.38 o
  -1   1  21       40.17       39.26      3.09 o
   0   1  21        9.83       15.13      4.18 o
   1   1  21      540.96      553.65      8.68 o
   2   1  21        0.08        6.04      2.52 o
   3   1  21        8.68        2.80      2.49 o
   4   1  21        0.02        0.43      2.29 o
   5   1  21       22.05       24.73      2.95 o
   6   1  21        0.12       -2.30      2.30 o
   7   1  21        0.00        2.01      2.84 o
   8   1  21        5.94       11.82      3.36 o
 -11   2  21       11.90       24.73      6.52 o
 -10   2  21      106.94      125.47      7.42 o
  -9   2  21       57.85       67.80      5.10 o
  -8   2  21       78.62       81.72      5.38 o
  -7   2  21       64.66       60.11      4.57 o
  -6   2  21      108.67      102.42      6.77 o
  -5   2  21      152.04      168.62      7.02 o
  -4   2  21        0.09       -1.60      2.15 o
  -3   2  21       76.29       72.63      3.65 o
  -2   2  21        0.49       -1.86      2.18 o
  -1   2  21      198.53      208.07      4.73 o
   0   2  21      156.20      149.39      6.23 o
   1   2  21       56.87       54.55      3.73 o
   2   2  21      173.59      173.14      5.64 o
   3   2  21       85.02       81.07      3.88 o
   4   2  21       10.91       12.36      2.71 o
   5   2  21        0.16        0.05      2.36 o
   6   2  21        5.93        1.90      2.42 o
   7   2  21       14.42       20.27      3.33 o
   8   2  21       32.90       45.48      5.99 o
 -10   3  21        9.78        5.90      4.47 o
  -9   3  21       12.45       15.34      3.97 o
  -8   3  21       25.49       21.07      4.06 o
  -7   3  21        1.16        2.57      3.37 o
  -6   3  21       14.97       14.42      2.89 o
  -5   3  21        3.45        2.00      2.56 o
  -4   3  21      190.52      164.92      5.22 o
  -3   3  21       31.13       28.27      2.94 o
  -2   3  21        5.07       -0.50      2.30 o
  -1   3  21       61.83       64.84      3.39 o
   0   3  21      189.68      185.78      8.04 o
   1   3  21       74.74       64.86      4.01 o
   2   3  21        3.16        0.31      2.64 o
   3   3  21       27.02       27.65      3.35 o
   4   3  21        0.23       -0.28      2.78 o
   5   3  21        0.03       -0.90      2.66 o
   6   3  21        3.92        4.75      2.97 o
   7   3  21       13.32       21.35      3.57 o
 -10   4  21        5.43        3.32      4.42 o
  -9   4  21        0.06        1.47      3.54 o
  -8   4  21       26.05       31.22      4.29 o
  -7   4  21       21.68       26.47      4.22 o
  -6   4  21       16.05       10.20      3.41 o
  -5   4  21       41.02       49.72      3.70 o
  -4   4  21        4.99        1.79      2.50 o
  -3   4  21        8.73        2.12      2.46 o
  -2   4  21        3.83        3.81      2.18 o
  -1   4  21       80.07       70.35      3.72 o
   0   4  21       21.35       21.15      3.21 o
   1   4  21        5.19       10.06      2.92 o
   2   4  21        0.09       -0.81      2.69 o
   3   4  21        0.02       -2.72      2.72 o
   4   4  21       22.11       28.74      3.57 o
   5   4  21        2.84        4.02      3.00 o
   6   4  21        9.06       16.03      3.53 o
   7   4  21        0.11       -3.18      3.18 o
  -9   5  21       13.16       24.11      5.02 o
  -8   5  21       43.94       44.57      4.81 o
  -7   5  21        3.63       -1.34      3.43 o
  -6   5  21        3.00        8.30      3.59 o
  -5   5  21        8.03        9.51      3.43 o
  -4   5  21       18.70       15.76      3.19 o
  -3   5  21        3.75        0.30      2.63 o
  -2   5  21       18.56       27.01      3.01 o
  -1   5  21        1.48       -0.75      2.44 o
   0   5  21        7.76        6.18      3.01 o
   1   5  21       56.84       58.26      4.30 o
   2   5  21       24.58       23.89      3.62 o
   3   5  21        2.84        2.61      2.92 o
   4   5  21        2.06        3.89      3.12 o
   5   5  21       17.26       38.85      4.16 o
   6   5  21       18.30       23.71      3.88 o
  -8   6  21        4.81        7.09      3.92 o
  -7   6  21       91.45      124.29      6.35 o
  -6   6  21       42.83       40.08      4.79 o
  -5   6  21       45.20       44.89      4.54 o
  -4   6  21       12.61       23.38      3.95 o
  -3   6  21       20.25       11.55      2.82 o
  -2   6  21       86.42      105.26      4.63 o
  -1   6  21       63.08       65.31      4.01 o
   0   6  21       50.67       58.00      4.38 o
   1   6  21        1.05       -2.87      2.87 o
   2   6  21        8.56        9.02      3.44 o
   3   6  21       47.83       46.03      4.31 o
   4   6  21        1.23        3.40      3.27 o
   5   6  21        1.67        6.25      3.50 o
  -7   7  21       13.10       14.02      4.16 o
  -6   7  21        6.61        3.29      4.02 o
  -5   7  21       61.48       63.61      5.28 o
  -4   7  21        6.71        9.43      3.84 o
  -3   7  21      130.94      158.20      8.05 o
  -2   7  21        2.08        8.73      3.16 o
  -1   7  21        3.07        3.73      3.30 o
   0   7  21       11.32       13.33      3.46 o
   1   7  21       22.13       18.12      3.66 o
   2   7  21        6.22        4.55      3.42 o
   3   7  21        2.67        2.07      3.29 o
   4   7  21       16.69       30.04      4.23 o
  -5   8  21        9.74        5.48      4.01 o
  -4   8  21        4.19       13.26      4.91 o
  -3   8  21       13.53       17.02      4.66 o
  -2   8  21        4.76        4.54      3.58 o
  -1   8  21        5.88       10.40      3.81 o
   0   8  21        3.94        1.74      4.05 o
   1   8  21        0.02        0.83      3.42 o
   2   8  21        5.82       -0.59      3.54 o
 -10   0  22        0.88       -2.67      5.07 o
  -9   0  22       22.10       21.13      7.92 o
  -8   0  22        3.82       -3.42      4.68 o
  -7   0  22        4.05        5.47      4.81 o
  -6   0  22        0.19       -3.44      4.81 o
  -5   0  22        3.65        1.73      5.23 o
  -4   0  22       34.96       40.38      5.26 o
  -3   0  22       48.66       41.38      3.79 o
  -2   0  22      515.64      533.51     11.00 o
  -1   0  22       61.79       65.60      4.49 o
   0   0  22      465.98      465.10     12.65 o
   1   0  22      370.19      343.09     13.43 o
   2   0  22       78.19       86.93      6.49 o
   3   0  22       21.46       19.48      3.81 o
   4   0  22       50.94       61.78      6.02 o
   5   0  22       18.04       22.40      4.69 o
   6   0  22        6.77        5.86      4.20 o
   7   0  22        4.85        2.75      4.58 o
 -10   1  22        2.04       10.75      4.63 o
  -9   1  22       11.15       14.58      5.26 o
  -8   1  22       71.37       79.48      5.41 o
  -7   1  22       72.88       71.12      4.89 o
  -6   1  22       20.61       17.35      3.68 o
  -5   1  22      172.28      172.39      6.35 o
  -4   1  22        1.05        5.09      2.37 o
  -3   1  22       18.32       10.17      2.55 o
  -2   1  22      322.27      308.89      6.62 o
  -1   1  22      254.75      235.28      6.73 o
   0   1  22       82.77       80.45      4.21 o
   1   1  22        3.10       16.46      2.68 o
   2   1  22       11.83       13.09      2.60 o
   3   1  22       67.04       60.80      3.57 o
   4   1  22        2.69        3.46      2.53 o
   5   1  22        0.03        0.37      2.40 o
   6   1  22        9.72        6.96      2.75 o
   7   1  22        2.73        0.61      3.11 o
 -10   2  22       11.41       23.67      5.66 o
  -9   2  22        8.23       15.21      5.63 o
  -8   2  22       47.23       46.89      4.66 o
  -7   2  22       26.04       27.63      3.84 o
  -6   2  22       31.47       34.88      4.63 o
  -5   2  22        1.71        3.66      2.54 o
  -4   2  22        6.60        5.63      2.49 o
  -3   2  22        7.29        3.41      2.46 o
  -2   2  22      139.16      142.48      5.25 o
  -1   2  22       56.16       64.64      4.01 o
   0   2  22       46.72       54.35      3.85 o
   1   2  22       23.63       18.36      3.17 o
   2   2  22        0.11        5.08      2.83 o
   3   2  22        0.43        1.04      2.67 o
   4   2  22       28.01       29.50      3.18 o
   5   2  22        5.47       -2.44      2.44 o
   6   2  22        9.56        9.22      2.85 o
   7   2  22        0.04       -2.77      2.77 o
 -10   3  22        8.29       13.51      4.76 o
  -9   3  22        5.09       -1.55      3.70 o
  -8   3  22        6.87        9.94      3.97 o
  -7   3  22       12.75       13.32      3.92 o
  -6   3  22       49.96       49.46      3.64 o
  -5   3  22       89.58      116.34      4.77 o
  -4   3  22       12.05       11.97      2.74 o
  -3   3  22        4.86        3.08      2.52 o
  -2   3  22        0.82       -2.01      2.30 o
  -1   3  22       92.49      108.92      5.22 o
   0   3  22        0.04       -0.91      2.60 o
   1   3  22       28.63       25.35      3.32 o
   2   3  22       31.12       32.08      3.59 o
   3   3  22      100.40      118.08      5.21 o
   4   3  22        1.68       -0.56      2.84 o
   5   3  22       17.92       22.90      3.45 o
   6   3  22        8.93       11.70      3.34 o
   7   3  22        0.72       -3.09      3.61 o
  -9   4  22       13.05       13.62      4.23 o
  -8   4  22       79.81       84.01      5.67 o
  -7   4  22      126.65      146.38      7.53 o
  -6   4  22       65.68       68.27      4.26 o
  -5   4  22       29.59       23.35      3.27 o
  -4   4  22       39.43       35.54      3.32 o
  -3   4  22      156.05      169.70      5.37 o
  -2   4  22       26.07       27.28      3.54 o
  -1   4  22       24.94       18.72      2.87 o
   0   4  22      141.08      137.22      6.34 o
   1   4  22       51.36       56.87      4.11 o
   2   4  22        1.18       -0.81      2.88 o
   3   4  22        3.16        3.87      2.98 o
   4   4  22       23.07       26.94      3.66 o
   5   4  22       38.91       46.85      4.28 o
   6   4  22        0.14       -2.82      3.27 o
  -9   5  22        6.62       13.97      4.96 o
  -8   5  22        0.20        5.74      3.90 o
  -7   5  22        6.00        1.95      3.86 o
  -6   5  22      199.22      217.03      7.71 o
  -5   5  22       80.23       83.08      4.56 o
  -4   5  22       25.04       27.78      3.40 o
  -3   5  22        1.41       -1.10      2.76 o
  -2   5  22      136.36      137.62      6.77 o
  -1   5  22       23.91       18.18      3.50 o
   0   5  22       23.61       16.75      3.37 o
   1   5  22        0.03       -2.03      2.85 o
   2   5  22       36.45       34.92      3.85 o
   3   5  22        6.19        2.97      3.11 o
   4   5  22       35.35       34.47      4.00 o
   5   5  22        0.62        4.69      4.90 o
  -8   6  22       10.20        8.08      4.45 o
  -7   6  22       30.84       42.36      4.87 o
  -6   6  22        0.19        2.38      3.84 o
  -5   6  22        1.82        5.77      3.84 o
  -4   6  22       52.27       49.83      4.13 o
  -3   6  22        1.12       -1.36      3.23 o
  -2   6  22       39.10       42.57      3.68 o
  -1   6  22        7.98       14.29      3.42 o
   0   6  22       19.30       11.38      3.23 o
   1   6  22       40.54       39.14      3.97 o
   2   6  22        2.56        0.29      3.06 o
   3   6  22        0.05        1.16      3.19 o
   4   6  22        0.01        6.93      3.39 o
  -6   7  22        0.14       -1.43      3.69 o
  -5   7  22        4.35        8.96      3.94 o
  -4   7  22        0.45        2.58      4.41 o
  -3   7  22        2.97        6.20      5.16 o
  -2   7  22        7.18        4.16      3.09 o
  -1   7  22      106.82      113.37      5.73 o
   0   7  22       14.58       14.15      3.66 o
   1   7  22        0.85        1.43      3.25 o
   2   7  22        3.31        4.39      3.46 o
   3   7  22        1.11       -1.05      3.32 o
  -4   8  22       41.35       48.20      5.88 o
  -3   8  22       64.98       61.80      5.27 o
  -2   8  22       11.31        7.36      3.77 o
  -1   8  22        1.93       -1.06      3.56 o
   0   8  22       40.13       57.76      5.00 o
 -10   1  23       63.01       67.79      6.39 o
  -9   1  23        8.67        8.67      4.13 o
  -8   1  23       33.07       31.95      4.98 o
  -7   1  23        5.02       -3.35      3.35 o
  -6   1  23       37.58       41.27      4.28 o
  -5   1  23        2.65        3.02      3.10 o
  -4   1  23        8.79        4.16      2.50 o
  -3   1  23       47.88       58.58      3.55 o
  -2   1  23        0.09        3.31      2.52 o
  -1   1  23        1.76       10.00      3.52 o
   0   1  23       20.88       33.90      4.17 o
   1   1  23       55.57       66.65      4.15 o
   2   1  23       32.61       34.18      3.11 o
   3   1  23       11.43        9.86      2.67 o
   4   1  23       10.42       11.11      2.79 o
   5   1  23       11.74        7.53      2.80 o
   6   1  23        0.59       -2.61      2.61 o
 -10   2  23        2.88        2.88      6.07 o
  -9   2  23      122.63      157.31      8.07 o
  -8   2  23       50.64       62.64      5.16 o
  -7   2  23       22.24       13.58      4.68 o
  -6   2  23       17.60       23.13      3.87 o
  -5   2  23      170.17      172.60      6.65 o
  -4   2  23      168.10      166.54      6.30 o
  -3   2  23       39.77       38.13      3.30 o
  -2   2  23       23.90       22.96      3.33 o
  -1   2  23       67.47       75.85      5.17 o
   0   2  23       63.71       80.89      5.20 o
   1   2  23        4.50        7.24      2.95 o
   2   2  23       46.08       52.15      4.04 o
   3   2  23       93.20       90.15      6.41 o
   4   2  23        0.36       -4.44      4.44 o
   5   2  23        0.17        0.16      3.90 o
   6   2  23        5.43       10.65      3.31 o
  -9   3  23        0.17       -3.66      3.66 o
  -8   3  23        8.47       13.46      4.12 o
  -7   3  23       17.48       20.24      4.22 o
  -6   3  23       57.30       56.06      4.75 o
  -5   3  23        4.38        0.02      2.58 o
  -4   3  23       26.72       27.62      3.20 o
  -3   3  23       89.34       81.09      4.05 o
  -2   3  23       43.41       35.31      3.69 o
  -1   3  23        1.42       -0.17      3.26 o
   0   3  23        2.74        2.92      2.83 o
   1   3  23        3.11        2.78      2.89 o
   2   3  23       30.36       35.21      3.83 o
   3   3  23        0.27       -2.08      2.83 o
   4   3  23       65.07       83.04      7.05 o
   5   3  23        1.01       -0.97      3.44 o
   6   3  23       33.43       35.80      4.45 o
  -9   4  23        3.67        2.99      4.01 o
  -8   4  23        1.14        1.18      4.43 o
  -7   4  23       23.86       28.84      4.59 o
  -6   4  23       14.33       14.93      3.38 o
  -5   4  23       45.27       54.43      4.01 o
  -4   4  23        3.53        2.68      2.76 o
  -3   4  23       16.09       14.01      4.94 o
  -2   4  23        1.48       -2.08      2.82 o
  -1   4  23        4.72        6.14      3.52 o
   0   4  23       89.05       87.42      5.56 o
   1   4  23        0.05       -1.41      2.78 o
   2   4  23       32.50       47.83      4.06 o
   3   4  23        7.20       10.87      3.26 o
   4   4  23        1.69        8.76      5.03 o
   5   4  23        0.45       -3.09      3.43 o
  -8   5  23        2.33        1.60      3.94 o
  -7   5  23       55.85       73.90      5.52 o
  -6   5  23        3.73        8.70      3.34 o
  -5   5  23       10.85       17.24      3.44 o
  -4   5  23        0.10       -0.07      2.80 o
  -3   5  23       15.84       22.42      3.63 o
  -2   5  23        0.03        0.07      3.00 o
  -1   5  23        8.91        9.08      3.74 o
   0   5  23        9.70        9.54      3.22 o
   1   5  23        1.81        1.89      3.53 o
   2   5  23        0.78        4.73      3.08 o
   3   5  23        0.26       -1.54      3.11 o
   4   5  23        4.66        2.69      3.40 o
  -7   6  23        0.47       -1.90      3.75 o
  -6   6  23       37.39       42.34      4.98 o
  -5   6  23       69.26       80.67      4.90 o
  -4   6  23       57.87       60.90      4.85 o
  -3   6  23       14.22       21.30      4.29 o
  -2   6  23        4.62        4.19      3.65 o
  -1   6  23        4.32        2.48      3.00 o
   0   6  23       28.96       30.79      3.94 o
   1   6  23        2.33       -1.04      3.09 o
   2   6  23       17.20       16.03      3.67 o
   3   6  23       14.86       17.28      3.77 o
  -5   7  23        1.85        1.97      5.67 o
  -4   7  23       34.24       33.35      4.43 o
  -3   7  23        0.01       -3.07      3.07 o
  -2   7  23        0.05        3.09      8.88 o
  -1   7  23       11.85       17.47      4.17 o
   0   7  23        0.52        4.40      3.46 o
   1   7  23        0.06        4.98      3.53 o
   2   7  23        0.92        5.74      5.32 o
  -9   0  24       12.36       13.82     11.59 o
  -8   0  24        2.17        3.54      8.26 o
  -7   0  24       56.53       74.59      7.50 o
  -6   0  24       11.07        8.63      5.81 o
  -5   0  24       58.07       55.50      6.95 o
  -4   0  24       21.22       21.97      5.11 o
  -3   0  24       21.55       18.58      5.03 o
  -2   0  24        2.71       12.22      3.91 o
  -1   0  24       70.10       68.33      5.64 o
   0   0  24        3.40        9.39      5.67 o
   1   0  24      283.81      300.71     10.65 o
   2   0  24        0.36        1.02      3.27 o
   3   0  24       19.59        8.78      3.70 o
   4   0  24        3.41        0.61      4.14 o
   5   0  24       26.27       26.18      5.13 o
   6   0  24        8.22        4.76      4.74 o
  -9   1  24        1.79        2.74      3.85 o
  -8   1  24        3.52        0.86      3.47 o
  -7   1  24        2.69       -3.35      3.45 o
  -6   1  24       10.72       10.20      3.58 o
  -5   1  24        5.88        1.37      3.19 o
  -4   1  24       26.67       30.17      6.15 o
  -3   1  24       17.81       19.56      2.91 o
  -2   1  24       53.72       60.49      5.10 o
  -1   1  24       68.43       65.66      5.32 o
   0   1  24        1.09       -0.73      3.68 o
   1   1  24       21.70       20.06      3.94 o
   2   1  24       27.20       25.16      3.53 o
   3   1  24        0.17       -3.46      3.73 o
   4   1  24        0.84       -2.54      2.54 o
   5   1  24        2.95       -1.62      2.75 o
   6   1  24       36.54       53.89      4.55 o
  -9   2  24        0.20        2.21      3.83 o
  -8   2  24        0.01        0.01      3.55 o
  -7   2  24       37.05       34.69      4.47 o
  -6   2  24        7.83        7.52      3.61 o
  -5   2  24       19.81       19.29      3.78 o
  -4   2  24       15.34       34.92      3.31 o
  -3   2  24        2.21        0.94      2.53 o
  -2   2  24        1.30        2.28      3.31 o
  -1   2  24        0.51        0.07      3.38 o
   0   2  24        8.98        3.60      3.49 o
   1   2  24        2.95       -0.70      3.31 o
   2   2  24        3.99        7.11      3.57 o
   3   2  24        8.51       10.58      3.27 o
   4   2  24        0.31       -2.77      2.77 o
   5   2  24       10.95       15.79      4.35 o
  -9   3  24       38.96       39.51      5.87 o
  -8   3  24       35.30       32.04      5.22 o
  -7   3  24        7.94        7.05      3.91 o
  -6   3  24        2.85        8.36      4.26 o
  -5   3  24       72.32       71.29      7.75 o
  -4   3  24        9.09       10.64      2.88 o
  -3   3  24        2.82        5.88      2.89 o
  -2   3  24       10.50       13.09      4.30 o
  -1   3  24       20.86       18.03      4.06 o
   0   3  24      136.44      137.54      6.61 o
   1   3  24        7.11        7.59      3.09 o
   2   3  24        1.26        6.90      2.99 o
   3   3  24        4.01        1.13      3.10 o
   4   3  24       24.67       36.95      4.03 o
   5   3  24        0.73        5.93      3.32 o
  -8   4  24       41.52       38.97      4.99 o
  -7   4  24      141.38      148.69      9.94 o
  -6   4  24      127.01      144.99      6.77 o
  -5   4  24       64.11       83.89      4.60 o
  -4   4  24       29.71       30.30      3.51 o
  -3   4  24       24.11       24.97      3.83 o
  -2   4  24       92.33       98.38      5.87 o
  -1   4  24       68.51       71.66      5.49 o
   0   4  24       14.87       15.79      4.02 o
   1   4  24       12.65       16.21      3.36 o
   2   4  24       15.16       17.10      3.43 o
   3   4  24        0.03       -1.56      2.97 o
   4   4  24        0.19        6.53      3.28 o
  -7   5  24        6.25        0.85      4.00 o
  -6   5  24       10.49        6.61      3.40 o
  -5   5  24       75.58       89.68      5.93 o
  -4   5  24       87.99       94.64      5.42 o
  -3   5  24       28.94       30.76      3.89 o
  -2   5  24        2.41        0.11      3.50 o
  -1   5  24       25.87       20.70      4.16 o
   0   5  24       61.43       49.95      5.11 o
   1   5  24        0.80        0.95      3.04 o
   2   5  24        0.21        0.45      3.01 o
   3   5  24       12.40       26.37      4.50 o
  -6   6  24       23.04       39.61      4.86 o
  -5   6  24        5.41        3.42      3.65 o
  -4   6  24        3.19        8.56      3.75 o
  -3   6  24        8.89       10.97      3.60 o
  -2   6  24        1.61        0.13      6.16 o
  -1   6  24        2.61       -2.36      3.64 o
   0   6  24        4.29        1.70      3.28 o
   1   6  24        2.33        1.89      3.17 o
   2   6  24        0.54        3.99      3.26 o
  -3   7  24        0.03        5.46      5.31 o
  -2   7  24       10.22       10.18      4.62 o
  -1   7  24        4.85        3.84      4.09 o
  -8   1  25        0.04       -1.03      4.79 o
  -7   1  25        0.09       -3.34      3.34 o
  -6   1  25        0.44       -2.17      3.18 o
  -5   1  25        9.39        2.84      3.38 o
  -4   1  25        3.81        4.35      5.01 o
  -3   1  25        7.96        6.31      3.77 o
  -2   1  25      127.43      136.74     10.41 o
  -1   1  25       48.47       50.50      4.73 o
   0   1  25        3.98        2.00      3.54 o
   1   1  25        1.55        7.32      3.54 o
   2   1  25       73.69       93.66      5.77 o
   3   1  25       26.17       37.13      3.89 o
   4   1  25        1.97       -1.94      2.67 o
   5   1  25        9.58        8.68      3.58 o
  -8   2  25       22.89       23.11      4.50 o
  -7   2  25        0.55        1.20      3.50 o
  -6   2  25        0.72       -3.37      3.37 o
  -5   2  25       18.43       15.36      3.86 o
  -4   2  25       78.53       86.26      8.33 o
  -3   2  25      104.60      107.56      5.21 o
  -2   2  25       14.43        6.23      5.40 o
  -1   2  25       69.71       59.61      5.07 o
   0   2  25       69.31       75.42      5.59 o
   1   2  25       71.96       78.56      5.52 o
   2   2  25       13.29       10.51      4.59 o
   3   2  25       15.44       16.92      3.43 o
   4   2  25       18.23       21.71      3.70 o
  -8   3  25        0.00       -0.76      3.74 o
  -7   3  25        4.23        0.00      4.20 o
  -6   3  25       11.37       17.95      4.13 o
  -5   3  25       34.49       45.64      4.63 o
  -4   3  25        0.94        1.93      3.77 o
  -3   3  25       83.22       88.22      4.92 o
  -2   3  25       67.09       63.33      5.25 o
  -1   3  25       18.54       20.90      4.12 o
   0   3  25       13.79        8.54      3.93 o
   1   3  25        7.96        9.84      3.92 o
   2   3  25        2.74        4.85      3.22 o
   3   3  25       24.02       33.73      3.97 o
   4   3  25        0.24       -3.07      3.07 o
  -7   4  25        0.00        3.61      3.99 o
  -6   4  25        1.25        1.01      3.68 o
  -5   4  25        1.00        1.62      3.57 o
  -4   4  25       48.85       60.93      4.65 o
  -3   4  25        7.66       12.35      3.86 o
  -2   4  25        0.01       -2.41      3.38 o
  -1   4  25        0.48       -3.34      3.34 o
   0   4  25        7.44        4.83      3.87 o
   1   4  25        2.49        2.99      3.56 o
   2   4  25        2.17        1.62      3.13 o
   3   4  25        0.00       -3.16      3.16 o
  -6   5  25        8.13       13.96      4.18 o
  -5   5  25        0.85        5.29      3.63 o
  -4   5  25       16.19       17.69      3.73 o
  -3   5  25       14.00        9.03      5.31 o
  -2   5  25       29.68       34.56      4.68 o
  -1   5  25        2.75       -2.11      4.51 o
   0   5  25        6.93       -0.64      3.59 o
   1   5  25        2.07       -2.99      3.58 o
   2   5  25        1.40        1.06      3.24 o
  -4   6  25       41.54       51.05      5.27 o
  -3   6  25       57.79       66.36      5.93 o
  -2   6  25       19.43       17.68      4.59 o
  -1   6  25       33.40       35.51      5.81 o
   0   6  25        2.76       -0.71      3.84 o
  -8   0  26        0.41       -5.19      5.19 o
  -7   0  26        7.17        4.15      5.19 o
  -6   0  26       59.67       72.09      7.66 o
  -5   0  26        0.42       -4.38      4.38 o
  -4   0  26        7.31       -1.78      4.36 o
  -3   0  26        3.35       -1.22      6.62 o
  -2   0  26       14.38       10.17      7.28 o
  -1   0  26       47.92       65.42      6.05 o
   0   0  26        0.51       -0.67      4.24 o
   1   0  26       37.18       46.84      5.99 o
   2   0  26      117.74      116.70     11.18 o
   3   0  26        8.89        7.23      6.39 o
   4   0  26       14.46       20.35      7.17 o
  -8   1  26       29.82       25.80      4.65 o
  -7   1  26       11.48       11.78      4.10 o
  -6   1  26        2.57       -3.21      3.86 o
  -5   1  26       21.46       16.51      4.07 o
  -4   1  26        2.86        1.66      3.74 o
  -3   1  26        7.46        8.16      5.00 o
  -2   1  26        3.25        3.25      4.74 o
  -1   1  26        3.76        5.64      3.59 o
   0   1  26       56.98       65.03      5.19 o
   1   1  26       30.16       37.57      4.57 o
   2   1  26        1.73        2.00      3.68 o
   3   1  26        3.60        5.65      5.91 o
   4   1  26        7.34        3.82      3.73 o
  -7   2  26       17.50       14.88      7.02 o
  -6   2  26        2.47        1.35      4.03 o
  -5   2  26        8.67        9.33      3.53 o
  -4   2  26        5.22       10.17      4.03 o
  -3   2  26        5.16       10.13      8.37 o
  -2   2  26        9.87       12.07      3.88 o
  -1   2  26        2.86        6.95      3.76 o
   0   2  26        1.12        0.36      3.67 o
   1   2  26        0.18        0.77      3.55 o
   2   2  26        0.13        1.67      3.56 o
   3   2  26        5.60        9.89      3.78 o
  -7   3  26        9.50       13.60      4.19 o
  -6   3  26        3.21       -0.20      3.64 o
  -5   3  26        1.52       -3.44      3.60 o
  -4   3  26      115.52      150.15      7.75 o
  -3   3  26        1.17       -0.33      3.51 o
  -2   3  26        3.93       -1.55      3.43 o
  -1   3  26        6.57       -1.45      4.76 o
   0   3  26       51.15       60.11      5.28 o
   1   3  26        7.28        7.12      7.64 o
   2   3  26        0.02        1.30      3.66 o
   3   3  26        5.33        2.47      3.94 o
  -6   4  26       59.85       73.11      5.67 o
  -5   4  26       99.13      116.75      7.46 o
  -4   4  26        3.37        6.34      3.30 o
  -3   4  26        8.98        6.02      3.83 o
  -2   4  26       15.87       12.22      4.24 o
  -1   4  26       12.57       13.75      4.17 o
   0   4  26        6.94        6.43      3.98 o
   1   4  26       10.43        9.37      4.03 o
   2   4  26       24.65       38.49      8.01 o
  -4   5  26       44.99       37.80      5.23 o
  -3   5  26        4.18        4.35      5.02 o
  -2   5  26        5.97        5.91      4.26 o
  -1   5  26        0.00        1.20      3.81 o
   0   5  26        1.19       -1.78      3.68 o
  -6   1  27        0.47       -3.40      3.40 o
  -5   1  27        1.26        1.88      5.37 o
  -4   1  27        3.59        1.43      5.07 o
  -3   1  27        1.09        2.47      4.89 o
  -2   1  27       17.13       18.32      5.64 o
  -1   1  27       31.97       35.55      4.60 o
   0   1  27        4.24        6.34      3.93 o
   1   1  27        4.73        7.97      3.93 o
   2   1  27        0.03        5.34      3.86 o
  -6   2  27        0.03       -1.03      3.58 o
  -5   2  27        2.33        1.39      5.82 o
  -4   2  27        2.13        7.73      5.49 o
  -3   2  27       16.14       18.82      8.09 o
  -2   2  27       18.95       27.42      4.39 o
  -1   2  27       18.72       24.17      4.43 o
   0   2  27       39.00       41.80      4.93 o
   1   2  27        5.17        0.92      3.94 o
   2   2  27       11.75        8.59      4.07 o
  -5   3  27        6.66        3.85      4.96 o
  -4   3  27       14.47       22.17     13.51 o
  -3   3  27        0.13       -4.67      4.67 o
  -2   3  27        8.07        2.08      3.75 o
  -1   3  27       14.01       15.75      4.35 o
   0   3  27        0.45        3.58      4.04 o
   1   3  27        1.87        5.66      4.01 o
  -4   4  27        4.33        5.06      9.87 o
  -3   4  27        4.22       12.47      4.18 o
  -2   4  27       13.99       24.09      4.53 o
  -1   4  27        0.17       -3.63      3.63 o
   0   4  27        1.09       -3.65      8.37 o
  -5   0  28       50.63       65.72     10.45 o
  -4   0  28        0.75       -4.73      6.73 o
  -3   0  28        6.04       -4.17      6.23 o
  -2   0  28       58.51       48.93      9.84 o
  -1   0  28        6.41        7.06      7.73 o
   0   0  28       91.85      105.69     11.90 o
   1   0  28       13.76       26.52      8.45 o
  -5   1  28        0.24        2.74      5.41 o
  -4   1  28       28.37       28.13      6.39 o
  -3   1  28       28.89       37.48     16.04 o
  -2   1  28       15.98       18.27      5.86 o
  -1   1  28        2.57        6.80      5.19 o
   0   1  28        0.01        7.67      4.10 o
   1   1  28       43.14       52.24     12.01 o
  -4   2  28        4.64        8.45      5.69 o
  -3   2  28        0.88       -0.97      4.84 o
  -2   2  28        0.56        2.77      5.21 o
  -1   2  28        0.00       -0.05      6.51 o
   0   2  28        0.93        1.13      4.38 o
  -3   3  28       43.03       50.76     10.45 o
  -2   3  28        5.52       -6.53      6.53 o
 
